# Supplementary material for: 1-Cyano­methyl-1,4-diazo­niabicyclo­[2.2.2]octane tetra­chloridomanganate(II)
Source: Acta Crystallogr Sect E Struct Rep Online. 2010 Oct 20;66(Pt 11):m1414. doi: 10.1107/S160053681004047X (PMC3009148; doi:10.1107/S160053681004047X)
Supplement: Supplementary file 2 [file e-66-m1414-Isup2.hkl]

# 
# h,k,l, Fc-squared, Fo-squared, sigma(Fo-squared) and status flag 
# 
data_I
_shelx_title ' a in P2(1)/c' 
_shelx_refln_list_code          4 
_shelx_F_calc_maximum      140.37 
_exptl_crystal_F_000       708.00 
_reflns_d_resolution_high  0.7703 
 
loop_ 
 _symmetry_equiv_pos_as_xyz 
 'x, y, z' 
 '-x, y+1/2, -z+1/2' 
 '-x, -y, -z' 
 'x, -y-1/2, z-1/2' 
 
_cell_length_a     8.3732 
_cell_length_b    13.7130 
_cell_length_c    12.1880 
_cell_angle_alpha  90.000 
_cell_angle_beta   93.657 
_cell_angle_gamma  90.000 
 
_shelx_F_squared_multiplier     1.000 
 
loop_ 
 _refln_index_h 
 _refln_index_k 
 _refln_index_l 
 _refln_F_squared_calc 
 _refln_F_squared_meas 
 _refln_F_squared_sigma 
 _refln_observed_status 
   1   0   0        6.20       -0.86      2.92 o 
   2   0   0     5566.63     4876.59     27.23 o 
   3   0   0     8172.11     8065.42     61.49 o 
   4   0   0    13368.30    13538.07     88.67 o 
   5   0   0    15661.46    16545.13     63.59 o 
   6   0   0       18.45       23.78      6.45 o 
   7   0   0     6088.51     6010.08     68.14 o 
   8   0   0      821.06      800.43     24.64 o 
   9   0   0     2728.03     2939.03     98.79 o 
  10   0   0      549.77      542.22     20.55 o 
   1   1   0     7769.18     1213.31     20.81 o 
   2   1   0     3506.08     3508.46     28.08 o 
   3   1   0    18667.88    18590.48     60.04 o 
   4   1   0     8870.58     9042.89     89.38 o 
   5   1   0     7816.09     8049.09     58.93 o 
   6   1   0     1014.71     1034.37     19.77 o 
   7   1   0       36.23       48.72      6.37 o 
   8   1   0     2882.78     3019.79     44.34 o 
   9   1   0       60.55       60.02      7.80 o 
  10   1   0      319.93      317.65     19.30 o 
   1   2   0     2301.42     2240.27     11.11 o 
   2   2   0    11755.08    11243.63    105.49 o 
   3   2   0     3999.67     3912.97     32.39 o 
   4   2   0     8146.88     8093.24    100.97 o 
   5   2   0     2362.44     2411.27     29.89 o 
   6   2   0      118.72      110.68     14.00 o 
   7   2   0     1630.30     1678.58     31.87 o 
   8   2   0      226.50      228.16     19.45 o 
   9   2   0     1292.73     1290.65     33.33 o 
  10   2   0       48.72       50.82      8.43 o 
   2   3   0      714.11      754.66      6.28 o 
   3   3   0      995.43      870.92     11.86 o 
   4   3   0       62.59       56.89      7.48 o 
   5   3   0     1800.74     1688.40     29.76 o 
   6   3   0     2921.55     2919.03     41.79 o 
   7   3   0     3046.78     3074.39     57.09 o 
   8   3   0     1256.21     1378.21     28.26 o 
   9   3   0      181.02      183.76     21.29 o 
  10   3   0      843.86      840.94     21.09 o 
   0   4   0      566.62      887.20     16.81 o 
   1   4   0        8.17       17.87      2.60 o 
   3   4   0     2483.52     2677.65     23.59 o 
   4   4   0     2336.73     2321.44     30.78 o 
   5   4   0       70.18       66.43      8.64 o 
   6   4   0     5087.85     5294.34     72.66 o 
   7   4   0     1475.90     1471.07     27.49 o 
   8   4   0        5.61        7.25      4.62 o 
   9   4   0      285.09      296.90     16.72 o 
  10   4   0      364.01      304.79     32.31 o 
   1   5   0     8351.67     8394.59     63.98 o 
   2   5   0     2597.76     2528.47     21.99 o 
   3   5   0     8141.34     8617.15     67.87 o 
   4   5   0      546.85      500.61     15.40 o 
   5   5   0      640.81      602.15     16.57 o 
   6   5   0     2331.49     2364.87     30.67 o 
   7   5   0      759.69      760.89     17.87 o 
   8   5   0      609.10      566.87     21.25 o 
   9   5   0        3.05        7.74      4.40 o 
  10   5   0     1271.18     1384.55     27.87 o 
   0   6   0     2292.11     2044.70     47.61 o 
   1   6   0      181.53      135.53      7.43 o 
   2   6   0    19704.30    20373.26     69.82 o 
   3   6   0     1103.84     1021.40     15.16 o 
   4   6   0       80.14      117.70     14.94 o 
   5   6   0     4799.40     4818.62     94.15 o 
   6   6   0     1428.72     1491.54     27.30 o 
   7   6   0     1988.25     2025.96     43.97 o 
   8   6   0      268.38      259.74     10.37 o 
   9   6   0       86.34       77.28     11.06 o 
  10   6   0        0.21       15.63      8.58 o 
   1   7   0    10099.07    10045.94     77.01 o 
   2   7   0     3360.00     3402.74     34.42 o 
   3   7   0     5171.95     5007.86     40.27 o 
   4   7   0     1261.06     1284.74     22.51 o 
   5   7   0      321.08      365.42     17.12 o 
   6   7   0     3432.89     3463.02     84.61 o 
   7   7   0      143.18      123.43     14.92 o 
   8   7   0      359.75      324.09     18.57 o 
   9   7   0      455.99      457.79     27.57 o 
   0   8   0     5928.12     5817.29     74.64 o 
   1   8   0     2624.00     2801.01     28.24 o 
   2   8   0     3303.09     3202.51     27.23 o 
   3   8   0      665.86      596.70     17.36 o 
   4   8   0     3376.63     3479.03     47.95 o 
   5   8   0     2687.06     2666.17     31.82 o 
   6   8   0      118.48      103.97     13.71 o 
   7   8   0      223.61      201.70     12.20 o 
   8   8   0       71.50       56.21      7.89 o 
   9   8   0      891.82      872.76     31.58 o 
   1   9   0      842.07      790.57     16.18 o 
   2   9   0      529.00      547.11     12.17 o 
   3   9   0      339.72      321.89      9.55 o 
   4   9   0      377.65      347.48     13.35 o 
   5   9   0      205.26      217.75     24.75 o 
   6   9   0      147.46      151.01     18.77 o 
   7   9   0        1.14        7.73      5.27 o 
   8   9   0      396.48      353.51     19.23 o 
   9   9   0      299.27      298.12     36.88 o 
   0  10   0     2787.15     2952.08     37.38 o 
   1  10   0       26.43       29.30      4.86 o 
   2  10   0     2026.96     1990.24     29.14 o 
   3  10   0       63.73       71.05      9.80 o 
   4  10   0     1651.68     1660.83     26.67 o 
   5  10   0       21.25       21.40      4.55 o 
   6  10   0       34.64       34.36      5.64 o 
   7  10   0       19.18       18.92      7.16 o 
   8  10   0      357.24      316.00     17.20 o 
   1  11   0       54.54       59.61      6.81 o 
   2  11   0        2.20        4.62      5.42 o 
   3  11   0      139.67      145.50     16.62 o 
   4  11   0      192.15      178.68     14.87 o 
   5  11   0      445.99      442.42     18.27 o 
   6  11   0       39.62       33.40      8.88 o 
   7  11   0        5.41        6.65      4.43 o 
   8  11   0      122.21       93.67     13.97 o 
   0  12   0      280.66      282.72     17.88 o 
   1  12   0      362.91      338.32     11.61 o 
   2  12   0      109.26      103.19     11.35 o 
   3  12   0       39.74       39.03      6.21 o 
   4  12   0      118.09      110.00     15.78 o 
   5  12   0       13.34       13.11      6.15 o 
   6  12   0       35.60       46.35     10.76 o 
   7  12   0      287.07      277.07     15.56 o 
   8  12   0      116.82      124.58     23.35 o 
   1  13   0      807.52      838.26     13.50 o 
   2  13   0      424.72      387.69      9.56 o 
   3  13   0       10.61       11.87      4.42 o 
   4  13   0      764.90      748.49     18.30 o 
   5  13   0       65.62       62.30      9.41 o 
   6  13   0       76.73       83.32     12.72 o 
   7  13   0       98.52       92.11     15.18 o 
   0  14   0       13.67       11.40      8.25 o 
   1  14   0      238.09      217.97     21.23 o 
   2  14   0      371.79      378.97     12.59 o 
   3  14   0      564.58      582.42     16.91 o 
   4  14   0       57.10       54.52      8.41 o 
   5  14   0        8.84        8.84      6.99 o 
   6  14   0        5.13       12.06      5.36 o 
   1  15   0       39.80       37.78      5.73 o 
   2  15   0      122.33      119.40     14.66 o 
   3  15   0       90.85       81.07     12.40 o 
   4  15   0        0.04       10.37      6.81 o 
   5  15   0       45.85       30.99      8.48 o 
   0  16   0      431.33      408.46     14.88 o 
   1  16   0        0.01        3.28      3.80 o 
   2  16   0       11.30       11.43      4.75 o 
   3  16   0      233.18      251.15     26.29 o 
   4  16   0      150.69      137.38     21.68 o 
   1  17   0      441.80      474.67     23.99 o 
   2  17   0       13.73       17.48      5.72 o 
   3  17   0       85.00       64.37     10.50 o 
 -10   1   1       67.19       80.05     16.91 o 
  -9   1   1      288.29      312.53     20.04 o 
  -8   1   1      153.94      146.75     19.35 o 
  -7   1   1       16.66       24.85      6.07 o 
  -6   1   1      433.42      414.50     11.47 o 
  -5   1   1      864.52      867.60     16.01 o 
  -4   1   1     8621.15     9165.43     96.43 o 
  -3   1   1      874.89      909.53      9.17 o 
  -2   1   1    11030.63    11299.31     86.93 o 
  -1   1   1     3515.63     3324.97     30.64 o 
   0   1   1      189.57        5.25      3.16 o 
   1   1   1     2527.53     2213.45     26.10 o 
   2   1   1     3594.13     3957.49     21.13 o 
   3   1   1      571.46      626.16      7.18 o 
   4   1   1      549.10      595.57     13.99 o 
   5   1   1      137.45      118.64     13.89 o 
   6   1   1        3.85        8.89      4.78 o 
   7   1   1      963.85     1012.96     25.28 o 
   8   1   1     1220.83     1205.00     27.80 o 
   9   1   1        7.24        7.42      3.92 o 
  10   1   1       10.28        8.20      4.15 o 
 -10   2   1       10.91        4.76      6.78 o 
  -9   2   1      696.17      700.47     21.30 o 
  -8   2   1      637.34      661.66     14.36 o 
  -7   2   1     1324.95     1285.37     30.40 o 
  -6   2   1      664.97      659.74     14.52 o 
  -5   2   1      898.20      874.62     16.94 o 
  -4   2   1     1533.28     1762.46     22.32 o 
  -3   2   1      430.50      440.21      7.71 o 
  -2   2   1     9841.31    10157.51    180.47 o 
  -1   2   1     2107.64     1939.50      9.57 o 
   0   2   1     7496.13     6845.49     47.60 o 
   1   2   1        6.99       20.71      2.23 o 
   2   2   1        0.40        5.87      1.97 o 
   3   2   1     1877.80     2047.92     27.18 o 
   4   2   1      606.65      632.82     10.28 o 
   5   2   1      724.65      704.87     17.20 o 
   6   2   1      270.28      252.83     10.69 o 
   7   2   1      270.58      274.34     15.92 o 
   8   2   1      348.45      329.33     13.55 o 
   9   2   1      360.36      354.29     15.43 o 
  10   2   1       12.44       12.64      6.42 o 
 -10   3   1        3.95       13.98      6.30 o 
  -9   3   1      352.93      380.06     13.53 o 
  -8   3   1      349.06      338.14     12.54 o 
  -7   3   1      403.37      407.79     13.75 o 
  -6   3   1        5.70        6.94      4.41 o 
  -5   3   1        2.34        2.11      4.68 o 
  -4   3   1     3115.12     3186.76     29.92 o 
  -3   3   1     2585.91     2836.90     26.31 o 
  -2   3   1     4493.54     4912.40     34.82 o 
  -1   3   1       56.58       52.38      4.35 o 
   0   3   1     8096.08     9222.31    238.76 o 
   1   3   1      200.24      149.13      3.78 o 
   2   3   1     7926.42     8581.80     68.39 o 
   3   3   1      546.65      508.36      7.63 o 
   4   3   1     6277.51     6806.44     95.51 o 
   5   3   1      178.39      194.97      7.35 o 
   6   3   1     2229.04     2315.90     36.15 o 
   7   3   1      119.41      121.53     13.61 o 
   8   3   1     1072.60     1039.11     20.97 o 
   9   3   1      135.33      129.67     12.48 o 
  10   3   1       69.85       63.02     10.93 o 
 -10   4   1        2.23        4.98      7.07 o 
  -9   4   1       88.31       82.67     12.35 o 
  -8   4   1     1231.33     1244.26     29.95 o 
  -7   4   1      267.68      261.55     13.25 o 
  -6   4   1        3.26        8.44      5.05 o 
  -5   4   1     2163.54     2150.54     30.53 o 
  -4   4   1     2952.29     2928.23     33.29 o 
  -3   4   1     2553.57     2548.50     85.61 o 
  -2   4   1       13.00       20.14      3.11 o 
  -1   4   1     4806.71     4753.06     22.22 o 
   0   4   1      114.70      123.19      4.06 o 
   1   4   1     1871.37     1951.47     12.06 o 
   2   4   1     6033.17     6438.59     40.23 o 
   3   4   1     1184.42     1115.86     11.43 o 
   4   4   1     1648.97     1720.83     21.65 o 
   5   4   1      546.42      534.56     12.57 o 
   6   4   1      260.67      268.49     10.67 o 
   7   4   1        2.51        8.84      5.21 o 
   8   4   1      353.17      403.50     17.77 o 
   9   4   1       31.81       34.50      7.70 o 
  10   4   1        0.43       10.13      6.19 o 
 -10   5   1       13.65       16.33      6.05 o 
  -9   5   1       12.93       18.34      5.53 o 
  -8   5   1        0.79        7.52      4.89 o 
  -7   5   1     1258.24     1284.63     28.47 o 
  -6   5   1        2.03        8.57      4.17 o 
  -5   5   1     1333.00     1412.72     25.57 o 
  -4   5   1      309.05      258.39      8.59 o 
  -3   5   1     4268.02     4354.62     22.65 o 
  -2   5   1     4743.09     4723.73     52.65 o 
  -1   5   1       46.07       43.91      5.49 o 
   0   5   1    17116.51    18104.18     61.55 o 
   1   5   1     1025.86     1075.36      8.92 o 
   2   5   1     6399.50     6399.87     37.09 o 
   3   5   1     3418.79     3493.95     49.98 o 
   4   5   1      957.96      963.11     18.75 o 
   5   5   1     1780.71     1743.85     25.43 o 
   6   5   1       20.83       33.04      6.85 o 
   7   5   1     2190.99     2241.87     42.74 o 
   8   5   1       84.29       74.72      9.76 o 
   9   5   1      148.81      151.09     14.22 o 
  10   5   1       70.83       69.76     14.05 o 
 -10   6   1      108.53       80.05     17.42 o 
  -9   6   1       23.32       19.36      6.64 o 
  -8   6   1       44.14       67.76      7.32 o 
  -7   6   1      220.58      229.27     11.82 o 
  -6   6   1     1513.33     1523.63     24.33 o 
  -5   6   1      865.24      947.97     24.97 o 
  -4   6   1      247.25      225.84     10.06 o 
  -3   6   1     2244.75     2223.86     26.02 o 
  -2   6   1     1220.74     1294.93     16.37 o 
  -1   6   1     2608.35     2601.77     59.20 o 
   0   6   1     2903.69     3015.78     25.28 o 
   1   6   1     3530.10     3412.88     20.38 o 
   2   6   1      500.50      413.64      6.82 o 
   3   6   1     3324.64     3123.05     20.40 o 
   4   6   1     1790.50     1862.37     34.73 o 
   5   6   1       56.64       50.24      7.75 o 
   6   6   1      704.32      687.87     19.55 o 
   7   6   1       74.84       80.52     10.12 o 
   8   6   1      359.94      351.96     18.24 o 
   9   6   1       40.26       41.92      7.11 o 
  10   6   1      212.15      226.79     20.60 o 
  -9   7   1       53.00       58.16     10.82 o 
  -8   7   1       25.92       27.91      4.74 o 
  -7   7   1      690.43      678.62     15.52 o 
  -6   7   1     1441.44     1485.72     35.43 o 
  -5   7   1      268.20      249.04     13.29 o 
  -4   7   1       40.93       28.23      5.72 o 
  -3   7   1      263.26      305.34     11.08 o 
  -2   7   1    13054.75    14145.18    144.72 o 
  -1   7   1      170.63      171.31      6.81 o 
   0   7   1       67.05      110.85      8.43 o 
   1   7   1      494.92      486.25      8.77 o 
   2   7   1     5195.60     5400.26     51.71 o 
   3   7   1     2682.82     2855.60     53.21 o 
   4   7   1      351.05      359.17      9.72 o 
   5   7   1     1015.60      975.43     21.50 o 
   6   7   1     2888.29     2973.60     50.84 o 
   7   7   1     1241.06     1275.70     27.60 o 
   8   7   1      461.34      487.22     19.08 o 
   9   7   1       42.19       47.27      8.55 o 
  -9   8   1       53.86       50.81      9.77 o 
  -8   8   1        3.44        5.92      3.45 o 
  -7   8   1     1292.50     1396.55     31.81 o 
  -6   8   1     1342.61     1357.87     24.25 o 
  -5   8   1     1678.76     1739.23     26.89 o 
  -4   8   1     1038.00     1117.99     12.30 o 
  -3   8   1     1915.66     1873.42     18.64 o 
  -2   8   1      349.35      338.48      8.84 o 
  -1   8   1      270.58      233.17      6.43 o 
   0   8   1      625.14      608.68     11.54 o 
   1   8   1      627.56      671.30     13.17 o 
   2   8   1       75.85       63.89      8.36 o 
   3   8   1      643.06      676.30     20.02 o 
   4   8   1        1.90        7.75      3.95 o 
   5   8   1      384.72      428.80     26.35 o 
   6   8   1      348.63      376.10     10.22 o 
   7   8   1      789.00      764.00     26.37 o 
   8   8   1        2.41       11.41      6.35 o 
   9   8   1       55.62       51.72     10.43 o 
  -9   9   1      174.61      191.45     20.08 o 
  -8   9   1      543.25      587.86     28.77 o 
  -7   9   1       16.76       24.21      5.86 o 
  -6   9   1     2628.50     2678.17     92.29 o 
  -5   9   1      183.14      177.25     10.16 o 
  -4   9   1       52.03       45.72      6.64 o 
  -3   9   1       73.16       70.02      9.36 o 
  -2   9   1     2231.41     2256.30     38.33 o 
  -1   9   1       29.92       42.58      6.08 o 
   0   9   1      145.41      146.77     13.29 o 
   1   9   1     1754.36     1774.87     22.92 o 
   2   9   1     2566.27     2480.28     23.42 o 
   3   9   1      124.49      144.33     13.35 o 
   4   9   1      161.72      150.50     10.85 o 
   5   9   1       33.37       35.50      6.63 o 
   6   9   1      616.66      636.86     19.36 o 
   7   9   1       70.88       76.62     11.64 o 
   8   9   1       34.13       32.38      6.40 o 
   9   9   1      340.86      312.86     36.27 o 
  -8  10   1      353.47      339.76     41.38 o 
  -7  10   1      549.42      558.00     17.74 o 
  -6  10   1      268.20      292.97     17.98 o 
  -5  10   1      205.39      207.33     19.22 o 
  -4  10   1      230.63      230.64     13.53 o 
  -3  10   1     5236.43     5286.65     57.21 o 
  -2  10   1        1.02        6.22      3.85 o 
  -1  10   1     2523.97     2629.00     25.83 o 
   0  10   1      211.31      202.84     10.65 o 
   1  10   1      939.00      890.07     18.92 o 
   2  10   1      593.75      611.84     14.94 o 
   3  10   1       23.42       15.61      4.47 o 
   4  10   1     1761.74     1756.06     29.10 o 
   5  10   1      442.03      429.34     10.81 o 
   6  10   1     1029.00     1002.36     30.25 o 
   7  10   1      104.79       99.05     11.33 o 
   8  10   1       18.24        8.74      5.17 o 
  -8  11   1      132.45      113.72     20.73 o 
  -7  11   1       50.30       53.32      9.14 o 
  -6  11   1       18.19       26.10      5.29 o 
  -5  11   1     1306.75     1312.48     49.92 o 
  -4  11   1     2497.16     2560.20     51.84 o 
  -3  11   1        7.31       11.99      5.29 o 
  -2  11   1       23.70       25.10      5.45 o 
  -1  11   1      222.17      233.78     12.67 o 
   0  11   1     4439.63     4673.58     51.57 o 
   1  11   1     1881.73     1852.26     29.89 o 
   2  11   1     2447.36     2476.03     31.05 o 
   3  11   1      140.39      134.68     12.08 o 
   4  11   1      801.00      790.25     16.41 o 
   5  11   1     2431.94     2532.12     57.57 o 
   6  11   1      151.00      141.54     17.31 o 
   7  11   1      166.50      191.71     21.65 o 
   8  11   1       23.96       18.80      8.98 o 
  -8  12   1      491.25      515.10     23.32 o 
  -7  12   1       96.77      106.19     15.43 o 
  -6  12   1      143.55      136.95     20.45 o 
  -5  12   1      405.87      401.08     13.41 o 
  -4  12   1     2241.77     2253.64     37.33 o 
  -3  12   1     1370.33     1326.96     24.54 o 
  -2  12   1       59.40       69.36      9.98 o 
  -1  12   1     3939.35     4001.91     52.30 o 
   0  12   1       17.49       12.93      5.17 o 
   1  12   1     2785.68     2966.24     41.05 o 
   2  12   1     1335.44     1317.44     18.46 o 
   3  12   1     1070.21     1039.36     19.02 o 
   4  12   1      985.55     1003.09     27.18 o 
   5  12   1      489.29      456.83     14.62 o 
   6  12   1      975.54     1113.36     37.77 o 
   7  12   1      157.70      130.73     21.92 o 
  -7  13   1      196.73      171.61     22.64 o 
  -6  13   1       19.31       21.93      5.08 o 
  -5  13   1      498.03      499.02     26.63 o 
  -4  13   1     1327.44     1284.66     24.73 o 
  -3  13   1       18.23       20.07      5.64 o 
  -2  13   1      974.80      996.76     18.59 o 
  -1  13   1       85.67       82.50     12.03 o 
   0  13   1     4102.69     4238.96     48.42 o 
   1  13   1        0.97        9.12      4.82 o 
   2  13   1        2.14        0.22      4.17 o 
   3  13   1     1216.67     1247.76     28.34 o 
   4  13   1     1761.82     1721.49     41.51 o 
   5  13   1      946.18      987.99     31.87 o 
   6  13   1       21.32       18.10      6.90 o 
   7  13   1      217.81      190.86     28.18 o 
  -6  14   1        9.52       12.27      7.56 o 
  -5  14   1      977.40     1009.56     39.79 o 
  -4  14   1      124.87      110.93     12.26 o 
  -3  14   1      183.25      192.81     17.61 o 
  -2  14   1      167.21      164.02     15.62 o 
  -1  14   1      234.35      258.96     12.87 o 
   0  14   1      228.68      209.40     15.90 o 
   1  14   1      578.17      542.61     17.82 o 
   2  14   1      198.59      193.88     19.49 o 
   3  14   1      268.97      267.91     39.32 o 
   4  14   1      138.29      129.87     17.48 o 
   5  14   1       28.92       20.22      6.07 o 
   6  14   1       79.44       71.34     14.28 o 
  -5  15   1      140.01      135.25     14.53 o 
  -4  15   1      555.35      553.56     16.90 o 
  -3  15   1       13.86       13.99      4.43 o 
  -2  15   1      314.71      285.02     18.69 o 
  -1  15   1     1226.69     1255.57     29.44 o 
   0  15   1      153.42      167.43     13.53 o 
   1  15   1        0.69        8.17      4.05 o 
   2  15   1       22.70       28.83      6.39 o 
   3  15   1      467.85      468.52     41.89 o 
   4  15   1        6.99       10.57      5.95 o 
   5  15   1       18.36       24.96      7.36 o 
  -4  16   1       97.46       84.98     17.01 o 
  -3  16   1       83.70       80.34     14.80 o 
  -2  16   1       32.75       32.75      5.73 o 
  -1  16   1      252.03      250.30     13.10 o 
   0  16   1        2.50        7.49      4.59 o 
   1  16   1        8.35        8.67      5.45 o 
   2  16   1        1.08        2.06      6.73 o 
   3  16   1       62.75       55.69      9.96 o 
   4  16   1      162.80      147.06     22.60 o 
  -3  17   1      128.57      120.68     20.65 o 
  -2  17   1      733.50      733.42     19.69 o 
  -1  17   1      150.57      116.09     22.38 o 
   0  17   1       23.91       32.91      8.10 o 
   1  17   1       28.70       21.27      7.48 o 
   2  17   1      395.89      377.47     19.48 o 
   3  17   1      172.80      150.49     25.29 o 
 -10   0   2        0.78        1.99      9.40 o 
  -9   0   2      331.01      321.07     19.20 o 
  -8   0   2      392.02      362.33     18.33 o 
  -7   0   2      333.36      340.48     12.01 o 
  -6   0   2      299.59      310.33     15.00 o 
  -5   0   2     1843.25     2030.64     34.16 o 
  -4   0   2     9080.88     9481.66    105.28 o 
  -3   0   2      160.84      127.17      5.68 o 
  -2   0   2     1583.37     1259.14     12.98 o 
  -1   0   2      963.12     1039.51     13.90 o 
   0   0   2      683.74     1090.15      8.17 o 
   1   0   2     4073.62     4416.84     23.63 o 
   2   0   2     1119.14     1614.18     12.15 o 
   3   0   2     4423.35     4381.77     46.16 o 
   4   0   2    16242.38    16849.47    112.54 o 
   5   0   2     2103.53     2120.90     28.56 o 
   6   0   2     2799.45     2951.62     99.09 o 
   7   0   2      514.15      524.40     15.59 o 
   8   0   2        5.59       11.50      6.29 o 
   9   0   2      315.49      336.57     29.49 o 
  10   0   2      746.36      718.21     26.23 o 
 -10   1   2      174.05      165.24     21.36 o 
  -9   1   2       42.33       51.95      8.61 o 
  -8   1   2     1274.08     1327.05     24.53 o 
  -7   1   2       46.22       44.40      7.07 o 
  -6   1   2      127.59      136.65      8.10 o 
  -5   1   2      879.77      821.23     13.76 o 
  -4   1   2     4144.34     4162.43     54.20 o 
  -3   1   2        5.90       14.66      2.30 o 
  -2   1   2     2510.73     2725.71     18.59 o 
  -1   1   2    10173.17     9044.63    259.24 o 
   0   1   2     1409.82     1514.21      7.98 o 
   1   1   2    17919.68    18485.21     47.40 o 
   2   1   2     5546.68     5764.15     39.05 o 
   3   1   2      190.08      156.77      4.55 o 
   4   1   2      770.97      752.85      9.79 o 
   5   1   2       55.21       66.85     10.06 o 
   6   1   2     1791.72     1805.15     28.34 o 
   7   1   2      158.64      147.58     12.54 o 
   8   1   2      527.27      533.75     12.51 o 
   9   1   2       19.35       23.87      6.01 o 
  10   1   2       10.12       14.30      4.40 o 
 -10   2   2      443.94      438.97     21.22 o 
  -9   2   2      424.85      436.02     17.85 o 
  -8   2   2      787.01      749.33     17.50 o 
  -7   2   2        2.22       12.42      4.88 o 
  -6   2   2     2267.01     2276.48     55.35 o 
  -5   2   2      327.55      294.35     10.89 o 
  -4   2   2     5833.76     5846.65     69.53 o 
  -3   2   2     1672.06     1736.58     17.08 o 
  -2   2   2       62.04       34.11      4.49 o 
  -1   2   2     5520.35     5445.75     94.86 o 
   0   2   2    10179.03     9972.34     91.09 o 
   1   2   2      127.50      129.39      5.03 o 
   2   2   2     2635.75     2667.94     13.58 o 
   3   2   2     2015.13     1964.07     19.58 o 
   4   2   2     1023.73     1048.15     12.47 o 
   5   2   2      412.67      417.43      8.59 o 
   6   2   2       45.15       56.31      7.22 o 
   7   2   2      568.39      532.84     13.24 o 
   8   2   2      264.22      268.87     18.59 o 
   9   2   2       18.25       13.99      5.87 o 
  10   2   2       60.45       45.27      9.11 o 
 -10   3   2      389.46      417.89     25.08 o 
  -9   3   2      921.13      911.37     27.67 o 
  -8   3   2       10.22        5.23      4.48 o 
  -7   3   2     1068.68     1105.72     26.83 o 
  -6   3   2        4.60        7.01      4.03 o 
  -5   3   2     2936.89     3069.04     29.38 o 
  -4   3   2      587.22      519.84     14.42 o 
  -3   3   2     4491.03     4714.98     41.35 o 
  -2   3   2     2308.02     2098.04     22.75 o 
  -1   3   2      499.07      436.87      3.73 o 
   0   3   2     8087.12     7841.87     53.87 o 
   1   3   2     2549.37     2881.00     29.28 o 
   2   3   2     2090.73     2016.43     23.50 o 
   3   3   2      296.84      314.91      8.68 o 
   4   3   2      457.38      459.32      9.32 o 
   5   3   2       56.95       49.08      6.28 o 
   6   3   2      210.19      207.08      9.23 o 
   7   3   2      161.94      148.21     12.70 o 
   8   3   2       28.22       30.75      6.03 o 
   9   3   2        2.38       13.64      7.13 o 
  10   3   2       20.38       16.31      6.06 o 
 -10   4   2      210.88      205.72     16.82 o 
  -9   4   2        6.05       10.46      5.65 o 
  -8   4   2      515.49      533.39     18.43 o 
  -7   4   2      366.76      398.02     11.41 o 
  -6   4   2     3359.02     3442.16     67.89 o 
  -5   4   2     1738.13     1803.35     19.87 o 
  -4   4   2      235.28      306.37     11.20 o 
  -3   4   2     1749.37     1856.70     23.38 o 
  -2   4   2     1188.57     1214.94      9.67 o 
  -1   4   2     2947.08     3383.33     16.03 o 
   0   4   2     9750.84    11216.20    422.84 o 
   1   4   2      118.37      108.39      3.03 o 
   2   4   2     3203.35     3449.18     20.86 o 
   3   4   2      205.21      201.01      9.17 o 
   4   4   2     5512.61     5655.07     90.19 o 
   5   4   2      233.58      239.11     11.00 o 
   6   4   2      833.34      861.42     23.47 o 
   7   4   2        3.10        6.73      5.27 o 
   8   4   2       14.04       26.31      8.24 o 
   9   4   2        3.32        8.71      6.39 o 
  10   4   2      279.86      202.53     26.70 o 
 -10   5   2      630.31      628.79     27.87 o 
  -9   5   2       94.66       80.45     13.00 o 
  -8   5   2      382.25      345.67     12.17 o 
  -7   5   2      786.47      748.69     19.87 o 
  -6   5   2     1641.12     1732.09     22.43 o 
  -5   5   2      505.33      547.97     29.67 o 
  -4   5   2     3501.27     3540.93     39.92 o 
  -3   5   2     3858.51     3976.93     37.39 o 
  -2   5   2      947.71     1026.70     13.49 o 
  -1   5   2     2396.52     2353.28     17.00 o 
   0   5   2     8469.40     8603.77     43.03 o 
   1   5   2       21.72       13.32      2.45 o 
   2   5   2       26.91       27.34      3.03 o 
   3   5   2       50.14       58.82      6.51 o 
   4   5   2     2511.00     2496.37     33.67 o 
   5   5   2       68.29       85.46     12.34 o 
   6   5   2      898.78      907.85     24.10 o 
   7   5   2      415.48      411.71     11.70 o 
   8   5   2       15.44       14.30      6.76 o 
   9   5   2      781.65      844.81     24.65 o 
  10   5   2        6.15       13.76      6.14 o 
 -10   6   2        7.66       19.64      6.50 o 
  -9   6   2       73.40       71.02      8.67 o 
  -8   6   2       28.23       26.62      6.87 o 
  -7   6   2      245.01      214.21     11.84 o 
  -6   6   2      577.81      572.22     13.91 o 
  -5   6   2        1.56        3.20      3.93 o 
  -4   6   2        0.97        6.34      4.13 o 
  -3   6   2      231.59      265.68      8.26 o 
  -2   6   2     3747.57     3680.92     28.10 o 
  -1   6   2       85.53       79.66      9.14 o 
   0   6   2        1.94        7.93      2.58 o 
   1   6   2     2393.20     2332.45     22.17 o 
   2   6   2    11078.12    11343.11     59.47 o 
   3   6   2      956.55      970.59     18.13 o 
   4   6   2      210.10      205.89      7.56 o 
   5   6   2      487.92      490.03     14.93 o 
   6   6   2      414.89      442.19     18.04 o 
   7   6   2      203.79      198.39     22.04 o 
   8   6   2      732.07      662.04     24.72 o 
   9   6   2      396.60      428.40     21.73 o 
  10   6   2       57.88       52.38      9.24 o 
  -9   7   2        6.63        9.84      5.92 o 
  -8   7   2      115.23      102.14     14.78 o 
  -7   7   2        3.54        7.35      4.40 o 
  -6   7   2      199.55      235.06     10.50 o 
  -5   7   2       42.64       50.56      8.00 o 
  -4   7   2       92.62       88.32     11.91 o 
  -3   7   2     1440.30     1416.35     21.91 o 
  -2   7   2      960.46      989.34     16.27 o 
  -1   7   2      229.77      199.55      9.43 o 
   0   7   2       41.52       32.96      4.78 o 
   1   7   2     1303.14     1220.28     14.74 o 
   2   7   2      117.05      104.40      6.03 o 
   3   7   2      971.22      982.59     15.14 o 
   4   7   2     1435.51     1413.60     24.95 o 
   5   7   2       86.98      103.55     13.01 o 
   6   7   2      603.96      600.44     17.58 o 
   7   7   2       71.17       75.88     13.27 o 
   8   7   2       97.23       91.16     15.33 o 
   9   7   2       42.99       53.46     10.17 o 
  -9   8   2       71.59       57.45     11.54 o 
  -8   8   2       74.69       48.24     10.11 o 
  -7   8   2        0.20        2.49      5.03 o 
  -6   8   2       74.69       80.56     10.55 o 
  -5   8   2      394.77      379.48     14.47 o 
  -4   8   2      215.47      215.13     10.94 o 
  -3   8   2      469.63      524.38     12.48 o 
  -2   8   2      158.70      174.32     10.44 o 
  -1   8   2        2.11       -0.81      4.52 o 
   0   8   2     2774.30     2852.68     28.47 o 
   1   8   2      502.08      501.62      9.36 o 
   2   8   2      194.11      210.11     10.83 o 
   3   8   2       23.66       25.23      5.15 o 
   4   8   2        2.48        3.75      2.72 o 
   5   8   2     1683.69     1717.38     38.81 o 
   6   8   2       63.80       52.74      8.02 o 
   7   8   2        0.47        9.13      5.75 o 
   8   8   2       75.45       77.08     10.39 o 
   9   8   2       18.23       20.74      5.06 o 
  -9   9   2        8.86       15.50      6.83 o 
  -8   9   2       52.54       37.61      6.05 o 
  -7   9   2      793.04      780.41     18.74 o 
  -6   9   2      729.43      740.35     17.74 o 
  -5   9   2      394.84      369.87     12.14 o 
  -4   9   2       26.69       28.89      5.44 o 
  -3   9   2       19.94       16.95      4.17 o 
  -2   9   2      629.02      636.14     13.11 o 
  -1   9   2      786.10      819.85     15.42 o 
   0   9   2        0.10        1.89      3.52 o 
   1   9   2       75.70       94.77     10.11 o 
   2   9   2     1084.34     1148.02     25.59 o 
   3   9   2      212.33      212.45      8.59 o 
   4   9   2      374.33      382.80     16.72 o 
   5   9   2       42.96       46.64      7.14 o 
   6   9   2       50.96       48.95      8.30 o 
   7   9   2        2.95        1.73      7.18 o 
   8   9   2        0.71        9.63      4.91 o 
   9   9   2       54.41       36.18     10.56 o 
  -8  10   2      729.43      784.78     24.44 o 
  -7  10   2      299.54      286.57     16.50 o 
  -6  10   2       16.89       19.25      4.44 o 
  -5  10   2        0.10        5.08      3.73 o 
  -4  10   2     1419.21     1437.81     20.82 o 
  -3  10   2     1795.63     1740.51     22.91 o 
  -2  10   2       55.62       64.41      7.45 o 
  -1  10   2      892.25      840.20     19.74 o 
   0  10   2        0.69        1.96      4.09 o 
   1  10   2      505.39      477.81      8.63 o 
   2  10   2     2842.81     2854.21     40.71 o 
   3  10   2       16.71       21.62      4.77 o 
   4  10   2      402.72      369.46     11.88 o 
   5  10   2        7.23       12.26      4.27 o 
   6  10   2     1037.14     1028.39     24.81 o 
   7  10   2       97.73       97.63     17.05 o 
   8  10   2      282.01      236.96     39.78 o 
  -8  11   2      321.08      290.49     36.86 o 
  -7  11   2       33.74       28.56      6.14 o 
  -6  11   2      861.36      866.72     24.74 o 
  -5  11   2      279.52      270.70     14.51 o 
  -4  11   2       98.72       99.95     13.10 o 
  -3  11   2      332.24      315.53     13.88 o 
  -2  11   2     2922.47     2976.76     48.78 o 
  -1  11   2        7.92        9.76      5.69 o 
   0  11   2       96.20      113.57     15.87 o 
   1  11   2      718.56      777.28     23.16 o 
   2  11   2        3.45        7.72      3.87 o 
   3  11   2     1098.17      992.76     23.86 o 
   4  11   2      111.43      118.94     13.04 o 
   5  11   2       23.34       19.27      4.35 o 
   6  11   2      237.11      221.80     31.28 o 
   7  11   2       12.44        8.81      7.17 o 
   8  11   2       24.54       18.20      8.02 o 
  -7  12   2       96.65      100.96     18.79 o 
  -6  12   2       62.24       51.54     10.29 o 
  -5  12   2      132.63      126.85     15.40 o 
  -4  12   2        0.34       -3.19      5.61 o 
  -3  12   2      429.86      403.18     15.37 o 
  -2  12   2      672.89      642.65     14.74 o 
  -1  12   2      331.12      364.42      9.70 o 
   0  12   2       39.60       46.71      5.80 o 
   1  12   2       46.01       47.99      6.41 o 
   2  12   2      326.32      306.95      8.41 o 
   3  12   2      383.91      380.36      9.47 o 
   4  12   2        1.89        5.64      5.98 o 
   5  12   2      420.77      425.28     41.11 o 
   6  12   2      190.96      193.37     25.00 o 
   7  12   2       30.79       17.09      7.08 o 
  -7  13   2      105.53       87.34     16.77 o 
  -6  13   2        1.66        1.78      6.47 o 
  -5  13   2        5.25        5.04      3.44 o 
  -4  13   2        2.40        7.44      3.77 o 
  -3  13   2       25.23       31.86      4.93 o 
  -2  13   2        1.89       10.96      3.56 o 
  -1  13   2      234.49      236.78     11.58 o 
   0  13   2        7.64        5.64      4.67 o 
   1  13   2      116.25      113.79     14.42 o 
   2  13   2        1.32        4.63      3.61 o 
   3  13   2      333.49      336.46     42.09 o 
   4  13   2       93.87       83.87     13.00 o 
   5  13   2       66.78       73.07     12.99 o 
   6  13   2       11.36        6.98      6.29 o 
   7  13   2       50.57       35.68     10.88 o 
  -6  14   2       27.75       20.03      5.81 o 
  -5  14   2       62.06       48.95      8.94 o 
  -4  14   2      366.02      342.46     14.16 o 
  -3  14   2      245.56      209.36     22.51 o 
  -2  14   2      355.15      328.95     16.84 o 
  -1  14   2       41.80       45.64      6.72 o 
   0  14   2       45.26       51.51      6.06 o 
   1  14   2      190.80      213.08     19.28 o 
   2  14   2      441.30      423.64     15.82 o 
   3  14   2      406.61      433.93     25.89 o 
   4  14   2      246.56      209.94     28.29 o 
   5  14   2       19.65       19.94      7.18 o 
   6  14   2       62.62       42.99     13.05 o 
  -5  15   2        0.94        3.68      5.57 o 
  -4  15   2       70.76       70.89     12.12 o 
  -3  15   2      247.69      234.67     24.77 o 
  -2  15   2       54.60       47.02      7.37 o 
  -1  15   2      162.03      160.43     14.34 o 
   0  15   2      293.60      311.01     30.07 o 
   1  15   2       52.58       50.50      7.46 o 
   2  15   2      173.32      200.62     31.60 o 
   3  15   2        4.17        8.15      7.57 o 
   4  15   2       92.25       90.99     16.94 o 
   5  15   2      104.31       97.65     14.29 o 
  -4  16   2       27.10       27.40      9.13 o 
  -3  16   2      147.33      130.88     17.19 o 
  -2  16   2        9.81       12.94      4.73 o 
  -1  16   2        4.75        9.26      4.43 o 
   0  16   2      653.53      684.02     14.72 o 
   1  16   2       28.41       33.16      8.55 o 
   2  16   2      141.94      134.35     20.15 o 
   3  16   2        7.30        7.27      6.40 o 
   4  16   2      305.18      249.52     38.24 o 
  -3  17   2        0.74        9.35     12.53 o 
  -2  17   2      180.23      177.86     15.15 o 
  -1  17   2      519.37      555.50     24.22 o 
   0  17   2       14.37       15.82      7.02 o 
   1  17   2      304.99      336.11     20.19 o 
   2  17   2       93.00       92.71     19.50 o 
 -10   1   3        4.38        8.87      6.13 o 
  -9   1   3      393.83      379.19     18.29 o 
  -8   1   3      243.84      214.64     15.09 o 
  -7   1   3      547.24      514.48     12.72 o 
  -6   1   3      999.58     1017.48     18.90 o 
  -5   1   3      204.54      230.20      7.23 o 
  -4   1   3      392.75      454.02      8.53 o 
  -3   1   3     2747.11     2813.01     49.87 o 
  -2   1   3      614.60      669.10      7.44 o 
  -1   1   3     2946.90     3018.28     26.05 o 
   0   1   3     1799.50     2177.25     17.04 o 
   1   1   3      641.37      622.68      4.79 o 
   2   1   3    10754.38    11224.62     95.37 o 
   3   1   3      438.90      444.77      6.55 o 
   4   1   3      143.28      143.36      7.11 o 
   5   1   3      241.95      256.64      7.66 o 
   6   1   3      625.75      651.85     17.29 o 
   7   1   3        5.09       11.41      5.54 o 
   8   1   3      497.88      488.18     19.02 o 
   9   1   3       27.63       28.68      7.36 o 
  10   1   3       12.36       11.74      5.73 o 
 -10   2   3        4.86        5.02      6.79 o 
  -9   2   3      123.55      103.71     15.67 o 
  -8   2   3     1439.01     1454.66     30.58 o 
  -7   2   3       41.53       40.36      6.71 o 
  -6   2   3     1665.98     1673.72     26.99 o 
  -5   2   3     1760.08     1769.03     32.65 o 
  -4   2   3      169.63      173.82      4.74 o 
  -3   2   3     3259.51     3493.79     70.07 o 
  -2   2   3    14827.29    15444.16    145.53 o 
  -1   2   3      685.65      734.35      5.24 o 
   0   2   3     4792.06     5395.35     40.35 o 
   1   2   3     2488.71     2500.06     10.01 o 
   2   2   3     8136.69     8693.69     60.16 o 
   3   2   3      168.65      177.16      5.08 o 
   4   2   3      724.72      692.62     12.94 o 
   5   2   3        0.37        2.43      4.06 o 
   6   2   3        0.44        8.11      4.01 o 
   7   2   3      256.51      256.31     22.28 o 
   8   2   3      325.11      327.13     13.92 o 
   9   2   3      382.57      388.86     20.61 o 
  10   2   3        1.22        6.10      4.61 o 
 -10   3   3        0.05       12.14      7.12 o 
  -9   3   3      586.33      564.58     23.32 o 
  -8   3   3      172.50      171.67     20.79 o 
  -7   3   3       12.19       13.96      3.79 o 
  -6   3   3       66.17       68.94      7.94 o 
  -5   3   3      717.13      711.81     13.24 o 
  -4   3   3     1988.68     1956.59     30.02 o 
  -3   3   3      102.66      113.77      4.91 o 
  -2   3   3     2166.21     2464.63     32.38 o 
  -1   3   3       97.97      109.43      2.88 o 
   0   3   3     6765.69     6936.90     86.08 o 
   1   3   3      124.25      108.84      3.76 o 
   2   3   3     1673.24     1833.20     14.04 o 
   3   3   3       13.17       26.71      3.46 o 
   4   3   3     2719.09     2862.70     39.82 o 
   5   3   3      594.97      566.93     11.87 o 
   6   3   3      216.78      242.67     10.03 o 
   7   3   3        0.34        2.51      5.29 o 
   8   3   3     1490.71     1484.98     37.86 o 
   9   3   3       16.48       19.51      7.79 o 
  10   3   3      129.78       84.68     19.59 o 
 -10   4   3      112.25      104.68     19.31 o 
  -9   4   3        0.58        6.42      5.27 o 
  -8   4   3      310.59      343.96     18.21 o 
  -7   4   3       43.35       41.63      5.88 o 
  -6   4   3      141.62      148.80     14.72 o 
  -5   4   3        4.22       15.55      4.64 o 
  -4   4   3     3358.51     3526.88     46.69 o 
  -3   4   3      199.39      201.24      6.07 o 
  -2   4   3      988.48     1097.90      9.30 o 
  -1   4   3     5419.61     5417.66     33.47 o 
   0   4   3     3220.15     3357.65     23.06 o 
   1   4   3     2834.48     2867.46     17.37 o 
   2   4   3       56.65       71.63      3.33 o 
   3   4   3      656.94      570.58      8.90 o 
   4   4   3      191.29      160.68      9.99 o 
   5   4   3      524.70      505.65     11.58 o 
   6   4   3     1644.20     1652.66     21.78 o 
   7   4   3       83.89       87.39     10.04 o 
   8   4   3      250.20      233.82     21.64 o 
   9   4   3       62.35       66.10     11.65 o 
  10   4   3       12.05        7.52      5.82 o 
 -10   5   3        0.25       11.52      8.98 o 
  -9   5   3        2.51        4.42      6.24 o 
  -8   5   3      264.16      300.84     26.90 o 
  -7   5   3       37.96       30.55      6.36 o 
  -6   5   3        0.31        7.76      5.65 o 
  -5   5   3      311.31      296.27     13.61 o 
  -4   5   3      212.40      221.26      5.46 o 
  -3   5   3     1934.49     1713.04     31.08 o 
  -2   5   3     1102.79     1138.25     19.02 o 
  -1   5   3      807.06      706.96      7.26 o 
   0   5   3      279.63      251.07      4.76 o 
   1   5   3      159.53      211.33      5.61 o 
   2   5   3     1642.57     1577.95     24.21 o 
   3   5   3     2265.99     2409.85     25.35 o 
   4   5   3     2361.16     2343.69     44.93 o 
   5   5   3      159.46      128.92     10.41 o 
   6   5   3       17.57       22.30      5.06 o 
   7   5   3      588.72      604.78     17.30 o 
   8   5   3       39.57       27.83      7.75 o 
   9   5   3       67.66       76.33     11.63 o 
  10   5   3      103.15       78.17     13.38 o 
 -10   6   3       47.69       28.16      8.47 o 
  -9   6   3       13.51       12.84      6.33 o 
  -8   6   3       43.74       50.60      9.34 o 
  -7   6   3      345.99      330.05     11.22 o 
  -6   6   3     1061.23     1042.22     28.14 o 
  -5   6   3        1.62        4.56      3.91 o 
  -4   6   3       99.27       99.97     12.77 o 
  -3   6   3       70.85       86.90      9.46 o 
  -2   6   3     4945.21     5217.04     37.26 o 
  -1   6   3     4458.81     4559.97     57.14 o 
   0   6   3      525.22      533.39      6.92 o 
   1   6   3     3277.23     3234.42     85.03 o 
   2   6   3      143.70      151.99      3.05 o 
   3   6   3     4803.69     4959.88     82.98 o 
   4   6   3      646.97      662.98     14.38 o 
   5   6   3       51.98       47.57      7.87 o 
   6   6   3      624.86      598.66     16.48 o 
   7   6   3     1345.72     1375.53     28.85 o 
   8   6   3      814.89      863.05     39.53 o 
   9   6   3       84.69       77.22     12.63 o 
  -9   7   3        0.99       12.65      4.04 o 
  -8   7   3       27.21       31.79      7.41 o 
  -7   7   3     1281.24     1412.86     33.27 o 
  -6   7   3      926.49      905.06     43.54 o 
  -5   7   3       29.50       39.80      7.63 o 
  -4   7   3      355.36      320.31     14.73 o 
  -3   7   3      127.55      139.04      9.97 o 
  -2   7   3     3677.09     3792.20     68.04 o 
  -1   7   3     1289.05     1319.28     17.60 o 
   0   7   3      126.15      138.60      5.53 o 
   1   7   3      155.41      176.27      4.44 o 
   2   7   3     3913.86     3996.65     46.60 o 
   3   7   3       11.42       10.56      2.43 o 
   4   7   3      271.74      271.06      6.20 o 
   5   7   3      106.98       92.17     14.64 o 
   6   7   3      810.76      809.36     18.03 o 
   7   7   3       36.13       24.93      6.46 o 
   8   7   3       98.88       79.06     13.37 o 
   9   7   3        7.62        5.96      5.92 o 
  -9   8   3       71.35       53.39     10.34 o 
  -8   8   3       38.92       33.58      7.19 o 
  -7   8   3      674.54      650.57     18.11 o 
  -6   8   3      611.28      686.20     19.34 o 
  -5   8   3      212.49      225.99      9.95 o 
  -4   8   3     1278.68     1281.98     20.88 o 
  -3   8   3      872.60      805.11     16.52 o 
  -2   8   3     2757.48     2934.17     27.82 o 
  -1   8   3      141.21      134.60      7.13 o 
   0   8   3     3816.32     3995.31     37.87 o 
   1   8   3       31.58       27.87      4.53 o 
   2   8   3      235.46      256.17      7.35 o 
   3   8   3        7.44        8.23      2.26 o 
   4   8   3      512.19      490.50     11.38 o 
   5   8   3      429.39      445.07     16.80 o 
   6   8   3      272.70      306.71     27.67 o 
   7   8   3      278.91      285.36     22.60 o 
   8   8   3       57.10       60.60      8.83 o 
   9   8   3       52.81       41.91     11.32 o 
  -9   9   3       55.49       52.00     10.42 o 
  -8   9   3      322.93      286.48     23.13 o 
  -7   9   3      616.59      615.81     22.11 o 
  -6   9   3      172.51      181.31     20.91 o 
  -5   9   3       72.16       83.72     11.09 o 
  -4   9   3     1225.29     1237.81     31.38 o 
  -3   9   3      695.15      637.77     17.46 o 
  -2   9   3      954.94     1018.95     19.75 o 
  -1   9   3      262.47      251.71      8.37 o 
   0   9   3       45.35       36.51      5.95 o 
   1   9   3      292.89      284.46      7.53 o 
   2   9   3      606.69      591.94     16.56 o 
   3   9   3      148.26      138.18      5.17 o 
   4   9   3     1041.39     1025.09     30.81 o 
   5   9   3      307.22      314.40     12.04 o 
   6   9   3      554.75      538.17     21.66 o 
   7   9   3       38.08       41.14     11.61 o 
   8   9   3       13.06        9.43      8.58 o 
   9   9   3       60.15       39.28     15.86 o 
  -8  10   3       19.55       20.18      6.84 o 
  -7  10   3      499.77      499.60     19.57 o 
  -6  10   3      275.01      319.58     15.88 o 
  -5  10   3       95.52       89.77     11.87 o 
  -4  10   3      115.72      111.09     11.59 o 
  -3  10   3     1244.22     1235.39     31.19 o 
  -2  10   3       33.90       27.17      5.15 o 
  -1  10   3        3.11        9.03      4.32 o 
   0  10   3       25.06       25.49      4.84 o 
   1  10   3     1516.39     1597.10     24.86 o 
   2  10   3      163.06      163.64      8.91 o 
   3  10   3      430.51      406.65      7.87 o 
   4  10   3       16.35       13.96      9.01 o 
   5  10   3      326.47      334.05     19.70 o 
   6  10   3      106.79      130.78     18.55 o 
   7  10   3        0.19       11.55      6.13 o 
   8  10   3       40.25       41.76      8.17 o 
  -8  11   3        2.32        4.58      6.30 o 
  -7  11   3        4.98       11.94      6.53 o 
  -6  11   3        7.26       15.46      6.99 o 
  -5  11   3      901.51      931.48     18.67 o 
  -4  11   3       20.17       18.46      4.25 o 
  -3  11   3      367.98      367.73     10.25 o 
  -2  11   3      466.31      434.97     12.16 o 
  -1  11   3     1279.67     1349.99     31.73 o 
   0  11   3     3321.77     3397.28     40.87 o 
   1  11   3       14.40       14.90      4.46 o 
   2  11   3      234.42      222.08      8.00 o 
   3  11   3       16.37       15.84      3.97 o 
   4  11   3     1738.24     1808.42     58.00 o 
   5  11   3      551.54      588.08     17.96 o 
   6  11   3      167.28      201.25     19.58 o 
   7  11   3       99.39       83.59     14.47 o 
   8  11   3       82.58       57.34     13.05 o 
  -7  12   3       16.70       17.05      5.84 o 
  -6  12   3        7.53       13.91      6.22 o 
  -5  12   3       37.72       39.81      7.43 o 
  -4  12   3     1226.36     1275.00     30.26 o 
  -3  12   3      580.08      612.50     14.96 o 
  -2  12   3        0.08        4.83      4.34 o 
  -1  12   3      170.77      184.15     19.38 o 
   0  12   3     1088.56     1095.60     23.37 o 
   1  12   3     2199.88     2221.52     48.63 o 
   2  12   3      284.66      304.19      9.27 o 
   3  12   3      635.47      768.72     23.45 o 
   4  12   3      178.14      162.79     25.06 o 
   5  12   3      711.06      748.49     26.53 o 
   6  12   3      791.92      799.72     26.41 o 
   7  12   3       22.75       23.83      8.23 o 
  -7  13   3       12.02        7.25      6.71 o 
  -6  13   3       10.26       11.42      4.13 o 
  -5  13   3      168.52      160.17     19.34 o 
  -4  13   3      290.73      311.87     16.51 o 
  -3  13   3      236.72      229.72     15.28 o 
  -2  13   3        7.85       17.57      4.69 o 
  -1  13   3      178.91      191.50     20.94 o 
   0  13   3     1589.05     1666.12     37.56 o 
   1  13   3        6.88        9.80      5.17 o 
   2  13   3      173.85      189.09     29.72 o 
   3  13   3      162.65      157.92     25.41 o 
   4  13   3      927.51      906.07     30.96 o 
   5  13   3       86.57       75.22     12.02 o 
   6  13   3        9.63        6.04      7.89 o 
  -6  14   3        0.28        7.28      4.47 o 
  -5  14   3      374.93      355.72     16.39 o 
  -4  14   3      434.60      440.55     12.01 o 
  -3  14   3        1.68        9.90      3.97 o 
  -2  14   3      155.75      159.22     18.83 o 
  -1  14   3      841.60      848.78     22.55 o 
   0  14   3       88.95       93.44     10.23 o 
   1  14   3       16.28       27.64      5.94 o 
   2  14   3        3.52        4.21      6.42 o 
   3  14   3      215.60      230.61     29.22 o 
   4  14   3        3.47        9.73      8.12 o 
   5  14   3      148.27      126.27     19.94 o 
   6  14   3       16.44       21.22      7.64 o 
  -5  15   3        1.05        4.40      4.73 o 
  -4  15   3      112.74      103.26     13.41 o 
  -3  15   3       12.54       10.74      5.23 o 
  -2  15   3      324.84      316.10     31.42 o 
  -1  15   3      176.49      161.23     16.70 o 
   0  15   3        4.38       12.12      5.77 o 
   1  15   3       24.53       28.38      6.99 o 
   2  15   3        5.14       12.27      5.77 o 
   3  15   3      204.06      184.58     24.73 o 
   4  15   3       69.68       72.45     12.70 o 
   5  15   3      120.04      108.34     19.27 o 
  -4  16   3       87.82       59.50     11.04 o 
  -3  16   3        0.55        6.07      5.38 o 
  -2  16   3        0.22        6.66      6.49 o 
  -1  16   3      208.82      206.76     17.57 o 
   0  16   3      126.30      102.75     17.53 o 
   1  16   3       69.99       66.90     11.21 o 
   2  16   3        0.27        8.08      6.88 o 
   3  16   3       53.98       43.32     11.72 o 
   4  16   3       10.98       12.86      7.11 o 
  -2  17   3       34.57       31.96      7.40 o 
  -1  17   3       69.67       56.93      9.37 o 
   0  17   3        2.95       12.62      5.28 o 
   1  17   3       27.52       31.64      7.82 o 
   2  17   3      339.57      285.58     42.54 o 
 -10   0   4       19.20       33.16     11.43 o 
  -9   0   4      830.95      787.94     31.94 o 
  -8   0   4      649.19      680.60     47.24 o 
  -7   0   4      290.23      262.46     16.08 o 
  -6   0   4      352.65      301.48     12.13 o 
  -5   0   4     5879.26     5996.45     68.41 o 
  -4   0   4     1692.37     1668.58     34.92 o 
  -3   0   4     4285.44     4098.58     24.70 o 
  -2   0   4      110.37       72.51      6.26 o 
  -1   0   4     4232.92     4603.56     30.81 o 
   1   0   4       21.71       38.04      5.69 o 
   2   0   4    12381.88    11928.08     66.26 o 
   3   0   4     2989.56     3059.30     55.77 o 
   4   0   4    13331.09    13722.95    100.85 o 
   5   0   4     1065.84     1114.26     28.74 o 
   6   0   4       15.05       28.60     11.31 o 
   7   0   4     3449.15     3493.88     66.99 o 
   8   0   4     1420.38     1450.81     67.30 o 
   9   0   4      772.91      807.39     52.74 o 
  10   0   4      312.05      261.23     52.27 o 
 -10   1   4       28.59       45.85     12.28 o 
  -9   1   4       72.50       88.90     15.18 o 
  -8   1   4     1557.91     1609.17     38.05 o 
  -7   1   4       13.12       11.91      3.37 o 
  -6   1   4        3.77        5.29      2.83 o 
  -5   1   4        2.08        6.19      2.86 o 
  -4   1   4    13572.12    13794.12    174.13 o 
  -3   1   4     1792.14     1716.75     21.66 o 
  -2   1   4       90.72       51.75      5.55 o 
  -1   1   4    12850.18    12402.05     36.89 o 
   1   1   4     6928.73     7172.76     37.18 o 
   2   1   4      726.17      730.17      7.08 o 
   3   1   4     9184.87     8942.76     52.50 o 
   4   1   4       38.10       54.18      6.76 o 
   5   1   4     7585.18     7971.17     65.09 o 
   6   1   4     4636.64     4773.11     85.60 o 
   7   1   4      771.65      753.28     20.52 o 
   8   1   4      940.28      982.01     27.87 o 
   9   1   4      319.88      325.34     21.29 o 
  10   1   4      819.41      851.23     30.08 o 
 -10   2   4       56.01       61.23     11.78 o 
  -9   2   4      733.12      762.56     22.61 o 
  -8   2   4        1.77       11.87      7.30 o 
  -7   2   4     1261.42     1256.48     26.23 o 
  -6   2   4      199.88      186.98      9.80 o 
  -5   2   4     4279.39     4278.80     66.10 o 
  -4   2   4     1147.74     1052.80     32.82 o 
  -3   2   4     1240.51     1138.21     16.52 o 
  -2   2   4     7349.39     7170.58     63.77 o 
  -1   2   4     1358.69     1423.82      9.97 o 
   0   2   4     5077.23     4859.55     27.06 o 
   1   2   4       54.36       53.63      2.61 o 
   2   2   4     5399.41     5278.66     34.36 o 
   3   2   4      420.18      374.31      6.68 o 
   4   2   4     4271.87     4201.08     72.75 o 
   5   2   4      381.15      316.08     10.70 o 
   6   2   4      100.53       84.76     10.67 o 
   7   2   4      455.49      491.25     11.73 o 
   8   2   4      454.36      450.64     20.16 o 
   9   2   4      366.26      346.08     19.76 o 
  10   2   4       25.85       13.63     10.07 o 
 -10   3   4      792.78      775.72     27.37 o 
  -9   3   4       34.28       29.22      8.01 o 
  -8   3   4      791.12      896.17     16.59 o 
  -7   3   4      477.26      439.73     11.46 o 
  -6   3   4     1811.96     1926.07     34.07 o 
  -5   3   4     4530.14     4427.18    105.82 o 
  -4   3   4      101.08      111.12      3.53 o 
  -3   3   4     2222.41     2138.97     26.95 o 
  -2   3   4     1866.51     1935.28     18.47 o 
  -1   3   4     1518.60     1368.62     16.30 o 
   0   3   4     2333.18     2356.48     35.75 o 
   1   3   4     2076.24     1909.97     11.52 o 
   2   3   4        7.48        2.84      2.51 o 
   3   3   4     1877.77     1796.50     23.51 o 
   4   3   4      206.36      207.66      9.95 o 
   5   3   4      240.78      225.05     13.07 o 
   6   3   4       26.87       34.70      5.51 o 
   7   3   4     1540.09     1612.05     31.69 o 
   8   3   4      247.83      254.83     20.70 o 
   9   3   4       38.65       28.61      8.13 o 
  10   3   4      244.92      248.23     32.27 o 
 -10   4   4       25.37       33.76      9.29 o 
  -9   4   4      311.94      318.54     25.51 o 
  -8   4   4      138.11      133.35     19.50 o 
  -7   4   4     2165.44     2163.24     63.53 o 
  -6   4   4      571.68      551.70     10.85 o 
  -5   4   4      510.86      495.66     18.47 o 
  -4   4   4     1875.51     1930.55     18.43 o 
  -3   4   4     1859.35     2016.03     34.52 o 
  -2   4   4     9330.62     9909.24    152.06 o 
  -1   4   4      552.03      519.29      6.43 o 
   0   4   4     5219.82     5207.77     51.04 o 
   1   4   4        2.45       11.24      2.51 o 
   2   4   4     3559.88     3597.08     22.75 o 
   3   4   4      250.38      244.74      5.81 o 
   4   4   4      176.72      161.59     12.35 o 
   5   4   4      763.64      716.03     22.91 o 
   6   4   4     3324.07     3195.29     85.13 o 
   7   4   4      619.91      611.60     19.30 o 
   8   4   4        6.96       11.00      6.67 o 
   9   4   4      262.50      263.74     26.53 o 
  10   4   4      261.40      198.67     35.42 o 
 -10   5   4      557.91      539.65     29.62 o 
  -9   5   4       69.69       83.50     13.67 o 
  -8   5   4       12.46       10.88      5.10 o 
  -7   5   4        6.31       19.26      6.56 o 
  -6   5   4     3738.37     3937.15    105.19 o 
  -5   5   4      852.30      893.70     17.56 o 
  -4   5   4      356.57      408.12      7.22 o 
  -3   5   4     1364.75     1205.09     14.48 o 
  -2   5   4     5221.43     5151.40     65.81 o 
  -1   5   4     1043.94      982.08     11.50 o 
   0   5   4     1229.02     1356.71     22.00 o 
   1   5   4     2549.44     2357.14     30.86 o 
   2   5   4     1520.03     1570.77     30.93 o 
   3   5   4     5560.41     5848.81     95.17 o 
   4   5   4     2729.99     2889.50     36.30 o 
   5   5   4      363.95      351.59      7.90 o 
   6   5   4      339.34      299.12     15.84 o 
   7   5   4      283.75      288.06     22.02 o 
   8   5   4     1048.95     1095.83     34.05 o 
   9   5   4       84.62       75.83     12.67 o 
 -10   6   4      231.48      192.58     44.27 o 
  -9   6   4        9.93       19.61      8.27 o 
  -8   6   4       34.62       42.98      8.30 o 
  -7   6   4      849.91      892.15     22.54 o 
  -6   6   4      420.66      444.57     20.96 o 
  -5   6   4      630.15      567.66     16.32 o 
  -4   6   4       75.88       62.92      6.51 o 
  -3   6   4     6368.62     6671.01     40.93 o 
  -2   6   4     2545.60     2533.31     29.14 o 
  -1   6   4     3032.36     2934.36     17.54 o 
   0   6   4     2187.35     1969.13     23.12 o 
   1   6   4      537.31      517.02      9.85 o 
   2   6   4     7453.86     7129.26     82.53 o 
   3   6   4      115.80      127.30      9.16 o 
   4   6   4      857.88      836.01     19.06 o 
   5   6   4     1811.07     1760.87     26.51 o 
   6   6   4     3881.14     4108.78     76.96 o 
   7   6   4      408.26      385.07     19.65 o 
   8   6   4       56.13       65.99     10.56 o 
   9   6   4      500.03      570.21     38.59 o 
  -9   7   4      194.35      165.84     24.68 o 
  -8   7   4        9.88       13.87      5.41 o 
  -7   7   4        0.59        7.02      5.68 o 
  -6   7   4     2052.37     2252.85     75.05 o 
  -5   7   4      729.03      687.59     19.61 o 
  -4   7   4      454.30      447.43      8.00 o 
  -3   7   4      358.43      374.17      9.89 o 
  -2   7   4     4867.38     4850.31     65.02 o 
  -1   7   4     1054.31     1024.85     13.51 o 
   0   7   4      162.04      144.57      3.99 o 
   1   7   4    11868.69    12609.55    104.51 o 
   2   7   4     1024.19      993.97     13.86 o 
   3   7   4     1771.59     1589.03     15.30 o 
   4   7   4      687.67      652.05     16.73 o 
   5   7   4     1993.57     2006.28     49.38 o 
   6   7   4     1259.24     1273.86     25.49 o 
   7   7   4      515.42      483.05     15.36 o 
   8   7   4      744.31      813.04     28.47 o 
   9   7   4        2.87        6.35      7.27 o 
  -9   8   4       73.68       67.65     11.77 o 
  -8   8   4        0.95        6.50      7.63 o 
  -7   8   4       26.71       36.01      7.51 o 
  -6   8   4       21.21       11.43      6.61 o 
  -5   8   4      389.43      401.20     11.67 o 
  -4   8   4      758.90      738.26     21.88 o 
  -3   8   4      454.87      469.01      9.26 o 
  -2   8   4      308.67      309.42     10.37 o 
  -1   8   4     2151.19     2206.60     24.16 o 
   0   8   4      580.18      571.01     12.77 o 
   1   8   4       10.26       12.47      2.97 o 
   2   8   4     2035.23     1954.05     27.57 o 
   3   8   4      106.58      115.67      4.97 o 
   4   8   4     2554.28     2623.75     66.38 o 
   5   8   4      345.68      348.81     10.91 o 
   6   8   4      163.98      184.93     18.88 o 
   7   8   4       88.05       95.12     15.24 o 
   8   8   4      119.01      106.92     16.70 o 
   9   8   4      669.01      709.04     42.18 o 
  -9   9   4       35.08       25.33      6.33 o 
  -8   9   4      646.89      641.09     19.87 o 
  -7   9   4       58.66       60.83      8.32 o 
  -6   9   4        0.69        6.05      6.73 o 
  -5   9   4       59.79       50.77      7.33 o 
  -4   9   4     3203.31     3182.19     42.38 o 
  -3   9   4      888.13      920.82     25.47 o 
  -2   9   4      571.30      619.72     15.10 o 
  -1   9   4      574.06      553.33     13.08 o 
   0   9   4     1028.53     1017.01     17.09 o 
   1   9   4      837.75      846.93     19.65 o 
   2   9   4      255.79      248.78     12.48 o 
   3   9   4        4.59        6.49      3.43 o 
   4   9   4      272.43      261.91     14.89 o 
   5   9   4     1217.85     1275.83     36.43 o 
   6   9   4      295.33      312.40     36.94 o 
   7   9   4        7.66        7.64      5.86 o 
   8   9   4        1.45       -4.41      9.66 o 
  -8  10   4        4.53       11.69      6.80 o 
  -7  10   4       68.02       71.29     15.16 o 
  -6  10   4      484.55      535.84     18.51 o 
  -5  10   4       81.78       81.50      9.29 o 
  -4  10   4      302.48      287.98     10.19 o 
  -3  10   4      367.81      373.83     10.49 o 
  -2  10   4      169.16      175.59     17.44 o 
  -1  10   4        5.14        8.13      3.71 o 
   0  10   4      685.89      654.35     18.79 o 
   1  10   4       20.77       27.68      4.75 o 
   2  10   4      495.78      450.22     32.94 o 
   3  10   4        7.80        7.17      7.47 o 
   4  10   4       95.00       93.30     16.61 o 
   5  10   4      127.40      123.23     19.00 o 
   6  10   4       66.54       56.30     11.12 o 
   7  10   4        4.65       16.94      7.64 o 
   8  10   4      603.62      590.94     24.62 o 
  -8  11   4      187.74      192.58     18.64 o 
  -7  11   4       16.43       67.74     24.71 o 
  -6  11   4      111.97      126.28     15.36 o 
  -5  11   4      340.32      339.65     14.52 o 
  -4  11   4      624.46      658.46     15.67 o 
  -3  11   4      266.58      269.46     10.25 o 
  -2  11   4      361.09      358.23     11.40 o 
  -1  11   4      183.38      192.12     19.55 o 
   0  11   4      104.84      111.49     10.20 o 
   1  11   4      122.65      112.11     15.03 o 
   2  11   4     1180.05     1147.56     26.94 o 
   3  11   4       95.91      100.98     16.82 o 
   4  11   4      326.79      371.18     30.61 o 
   5  11   4        1.98       10.61      8.23 o 
   6  11   4        7.72        9.16      6.66 o 
   7  11   4        0.99        8.03      7.16 o 
  -7  12   4        1.08       12.86      4.67 o 
  -6  12   4        1.10       10.47      5.64 o 
  -5  12   4      202.33      190.66     28.60 o 
  -4  12   4      271.78      250.26     12.26 o 
  -3  12   4        1.76        3.96      4.03 o 
  -2  12   4      120.72      135.19     13.23 o 
  -1  12   4       22.38       30.55      5.04 o 
   0  12   4       42.43       46.52      7.32 o 
   1  12   4      374.99      403.79     15.02 o 
   2  12   4      121.52      136.63     21.73 o 
   3  12   4        1.59       14.15      6.86 o 
   4  12   4      463.47      473.32     24.09 o 
   5  12   4        5.73        7.75      6.48 o 
   6  12   4       13.27       15.45      8.07 o 
   7  12   4      123.14      126.43     21.04 o 
  -7  13   4      652.65      619.99     27.04 o 
  -6  13   4       37.09       24.78      4.95 o 
  -5  13   4       21.61       14.68      5.73 o 
  -4  13   4       36.50       43.85      6.97 o 
  -3  13   4      564.15      519.12     11.39 o 
  -2  13   4      725.79      764.58     25.76 o 
  -1  13   4      448.69      473.36     18.06 o 
   0  13   4      277.41      277.34     11.82 o 
   1  13   4        0.92        2.66      7.29 o 
   2  13   4      153.65      135.48     15.42 o 
   3  13   4      487.30      526.45     22.03 o 
   4  13   4       93.16       89.25     14.02 o 
   5  13   4       45.44       41.73     10.14 o 
   6  13   4       25.87       18.52      8.70 o 
  -6  14   4      136.95      125.66     19.34 o 
  -5  14   4        2.45        5.65      5.12 o 
  -4  14   4      373.62      334.74     16.56 o 
  -3  14   4      958.16      922.10     22.12 o 
  -2  14   4       57.21       76.69     12.43 o 
  -1  14   4      157.45      200.20     17.21 o 
   0  14   4        5.65        5.89      5.55 o 
   1  14   4      314.93      315.67     39.19 o 
   2  14   4      387.16      364.40     25.18 o 
   3  14   4       33.19       48.76      9.80 o 
   4  14   4      184.08      180.51     27.60 o 
   5  14   4      119.97      104.03     19.05 o 
  -5  15   4       35.20       31.58      8.12 o 
  -4  15   4       85.12       73.51     10.46 o 
  -3  15   4       42.05       35.01      6.49 o 
  -2  15   4      272.38      268.14     17.81 o 
  -1  15   4       33.20       35.54      6.92 o 
   0  15   4        0.60        6.50      6.76 o 
   1  15   4       14.33       21.88      6.74 o 
   2  15   4      211.35      195.07     16.43 o 
   3  15   4       71.48       58.08     13.14 o 
   4  15   4      249.73      233.50     35.87 o 
  -4  16   4        1.54        9.86      7.32 o 
  -3  16   4       45.52       28.55      5.98 o 
  -2  16   4        8.76        7.23      5.13 o 
  -1  16   4       23.13       22.41      4.29 o 
   0  16   4      201.66      190.79     25.18 o 
   1  16   4       20.25       27.28      6.99 o 
   2  16   4        3.75       14.17      7.16 o 
   3  16   4      261.70      236.15     39.14 o 
  -1  17   4      446.09      420.85     25.11 o 
   0  17   4      115.91       95.34     17.53 o 
   1  17   4        2.50       14.40      7.08 o 
 -10   1   5      164.66      152.55     20.53 o 
  -9   1   5      307.04      294.10     35.30 o 
  -8   1   5       25.03       24.49      7.48 o 
  -7   1   5      495.98      442.41     18.43 o 
  -6   1   5       25.26       23.58      4.76 o 
  -5   1   5      202.53      174.92      9.32 o 
  -4   1   5     1665.43     1646.72     20.48 o 
  -3   1   5     1393.75     1367.61     24.58 o 
  -2   1   5     2531.78     2493.64     20.87 o 
  -1   1   5       60.12       58.64      3.80 o 
   0   1   5      323.39      300.34      3.83 o 
   1   1   5       44.43       48.69      4.48 o 
   2   1   5      139.90      130.96      3.61 o 
   3   1   5      424.28      380.51      6.96 o 
   4   1   5       47.28       72.01      7.52 o 
   5   1   5        1.63        1.58      3.62 o 
   6   1   5      173.19      179.40     12.31 o 
   7   1   5        0.06        3.96      3.81 o 
   8   1   5      186.47      155.67     13.48 o 
   9   1   5       26.32       27.34      8.50 o 
  10   1   5        2.73        4.28      7.29 o 
 -10   2   5       38.54       42.33     12.09 o 
  -9   2   5      123.28      125.77     20.35 o 
  -8   2   5     1114.11     1182.61     33.89 o 
  -7   2   5     2325.10     2389.63     47.66 o 
  -6   2   5     1385.82     1320.43     35.85 o 
  -5   2   5     2105.02     2171.14     26.95 o 
  -4   2   5     2546.93     2606.94     30.81 o 
  -3   2   5      436.48      404.48      8.13 o 
  -2   2   5     7543.31     7904.05     84.50 o 
  -1   2   5      125.62      149.82      2.99 o 
   0   2   5       54.15       38.51      3.50 o 
   1   2   5       26.64       33.65      4.57 o 
   2   2   5    10686.85    11421.71     51.06 o 
   3   2   5     1168.08     1284.98     15.97 o 
   4   2   5     2807.59     2950.09     26.74 o 
   5   2   5       83.52       86.07     11.01 o 
   6   2   5      166.16      176.24     11.40 o 
   7   2   5      146.28      169.52     18.42 o 
   8   2   5      493.03      476.63     16.80 o 
   9   2   5      139.33      138.46     16.13 o 
 -10   3   5      201.26      186.62     18.61 o 
  -9   3   5      595.93      673.60     36.09 o 
  -8   3   5      140.02      144.41     22.07 o 
  -7   3   5       55.27       54.47     10.53 o 
  -6   3   5      712.09      726.20     23.88 o 
  -5   3   5     1755.48     1787.01     25.21 o 
  -4   3   5        4.53        3.05      4.63 o 
  -3   3   5      695.99      750.68     14.18 o 
  -2   3   5     3775.38     3841.33     20.83 o 
  -1   3   5      130.50      134.37      4.03 o 
   0   3   5     1439.69     1492.72     24.85 o 
   1   3   5       22.99       21.31      2.51 o 
   2   3   5       62.81       71.21      7.74 o 
   3   3   5      404.63      359.04      9.37 o 
   4   3   5     1221.03     1224.29     23.04 o 
   5   3   5      368.27      390.90     10.30 o 
   6   3   5      490.77      450.34     16.82 o 
   7   3   5      783.70      806.88     20.20 o 
   8   3   5       82.49       82.12     10.93 o 
   9   3   5       30.51       37.65      7.05 o 
 -10   4   5        0.38        7.29      5.25 o 
  -9   4   5        5.30       19.48      7.22 o 
  -8   4   5      434.39      387.09     22.54 o 
  -7   4   5       43.73       55.41      9.10 o 
  -6   4   5        9.94       11.89      5.16 o 
  -5   4   5      228.67      176.09     30.21 o 
  -4   4   5      723.21      744.05     19.20 o 
  -3   4   5      594.31      576.59     12.01 o 
  -2   4   5      520.90      525.03      7.81 o 
  -1   4   5     1680.83     1617.07     18.22 o 
   0   4   5     5071.86     5480.06     32.94 o 
   1   4   5      357.81      279.55      5.02 o 
   2   4   5     5430.52     5922.81     55.37 o 
   3   4   5     2306.26     2321.41     44.56 o 
   4   4   5       55.73       59.81      9.40 o 
   5   4   5      117.71      107.06     14.30 o 
   6   4   5     1203.71     1185.00     26.35 o 
   7   4   5      261.82      263.75     22.48 o 
   8   4   5       62.94       65.01      9.27 o 
   9   4   5        1.50        0.22      6.28 o 
 -10   5   5       36.67       47.20     11.03 o 
  -9   5   5        6.72       22.88      7.66 o 
  -8   5   5       25.00       19.67      6.89 o 
  -7   5   5        3.46       13.32      6.83 o 
  -6   5   5       27.24       24.63      5.52 o 
  -5   5   5      493.60      495.84     12.70 o 
  -4   5   5        1.49        1.53      1.53 o 
  -3   5   5     2028.53     2132.03     22.22 o 
  -2   5   5      713.48      664.00      9.72 o 
  -1   5   5     1047.07     1061.82      7.81 o 
   0   5   5     3841.53     3811.23     48.00 o 
   1   5   5      159.57      184.16      5.47 o 
   2   5   5     6245.33     6300.37     37.04 o 
   3   5   5      171.64      124.86      6.37 o 
   4   5   5     2204.88     2240.46     35.77 o 
   5   5   5      646.11      691.32     22.66 o 
   6   5   5      321.59      317.52     20.05 o 
   7   5   5     1406.73     1517.35     36.49 o 
   8   5   5       49.70       65.71     10.61 o 
   9   5   5      445.08      445.78     24.81 o 
  -9   6   5       98.42       87.05     15.08 o 
  -8   6   5        1.45        7.17      6.32 o 
  -7   6   5       21.08       35.95      6.67 o 
  -6   6   5     1273.92     1395.26     74.03 o 
  -5   6   5      679.58      698.22     23.52 o 
  -4   6   5       99.53       78.32      8.12 o 
  -3   6   5      311.53      295.49     16.18 o 
  -2   6   5     1885.58     1864.68     21.57 o 
  -1   6   5     4419.50     4523.29     74.89 o 
   0   6   5     1100.56     1320.66     18.62 o 
   1   6   5     1190.11     1104.87     20.98 o 
   2   6   5     1200.70     1273.96     28.14 o 
   3   6   5     2576.79     2579.71     37.45 o 
   4   6   5     3398.76     3518.21     53.93 o 
   5   6   5      867.90      856.86     24.59 o 
   6   6   5      377.05      383.25     11.85 o 
   7   6   5      160.40      177.83     19.80 o 
   8   6   5      789.69      821.32     29.94 o 
   9   6   5      150.36      137.56     23.48 o 
  -9   7   5       57.93       65.34     11.29 o 
  -8   7   5      399.72      413.79     22.39 o 
  -7   7   5      816.36      837.92     23.53 o 
  -6   7   5       77.55      103.01     12.65 o 
  -5   7   5       86.44       81.24      8.74 o 
  -4   7   5     1320.90     1434.51     29.85 o 
  -3   7   5      165.92      154.10     10.73 o 
  -2   7   5     1314.09     1305.02     20.68 o 
  -1   7   5       26.52       34.60      4.83 o 
   0   7   5     1401.37     1317.38     35.27 o 
   1   7   5      727.53      698.26     12.65 o 
   2   7   5     1861.85     1783.36     27.43 o 
   3   7   5      906.53      976.97     20.60 o 
   4   7   5       22.85       20.90      5.42 o 
   5   7   5      655.11      657.47     21.42 o 
   6   7   5      473.98      469.52     24.24 o 
   7   7   5      236.91      283.94     30.55 o 
   8   7   5       55.28       40.48      9.97 o 
   9   7   5      369.51      320.10     45.68 o 
  -9   8   5      195.92      164.32     26.47 o 
  -8   8   5      155.18      167.72     23.49 o 
  -7   8   5      311.06      313.03     29.87 o 
  -6   8   5     2694.82     2924.62     54.09 o 
  -5   8   5     3203.62     3281.37     48.46 o 
  -4   8   5      432.15      443.21     10.69 o 
  -3   8   5     4309.93     4441.58     76.44 o 
  -2   8   5      141.57      156.02     12.23 o 
  -1   8   5     1725.58     1623.45     30.19 o 
   0   8   5     6090.17     6268.97     79.95 o 
   1   8   5      971.39      941.34     19.02 o 
   2   8   5        9.59       11.20      2.86 o 
   3   8   5      692.93      595.82     32.34 o 
   4   8   5     2064.88     2199.66     40.49 o 
   5   8   5       24.13       17.95      6.97 o 
   6   8   5        1.38        4.55      6.67 o 
   7   8   5       49.47       36.39      8.26 o 
   8   8   5      506.21      537.65     18.59 o 
  -8   9   5      682.88      680.62     27.91 o 
  -7   9   5      821.18      967.17     46.95 o 
  -6   9   5      990.36     1040.00     26.18 o 
  -5   9   5      170.29      180.27     20.83 o 
  -4   9   5     2493.38     2538.46     33.87 o 
  -3   9   5      197.53      196.76     10.57 o 
  -2   9   5     2371.87     2225.73     37.19 o 
  -1   9   5      540.42      522.34     10.66 o 
   0   9   5     2507.49     2611.84     48.20 o 
   1   9   5      800.73      829.01     24.57 o 
   2   9   5      641.96      687.56     20.69 o 
   3   9   5      710.42      650.22     21.61 o 
   4   9   5       76.66       76.13     13.68 o 
   5   9   5     1062.28     1102.27     28.76 o 
   6   9   5      451.94      423.39     21.77 o 
   7   9   5       29.94       35.44      7.96 o 
   8   9   5       84.08       93.92     17.04 o 
  -8  10   5      692.58      735.14     19.04 o 
  -7  10   5      616.63      711.09     59.58 o 
  -6  10   5      172.03      193.06     19.09 o 
  -5  10   5      175.69      212.88     15.08 o 
  -4  10   5        3.64        5.38      3.51 o 
  -3  10   5     3169.92     3148.39     45.36 o 
  -2  10   5        2.01        7.91      4.07 o 
  -1  10   5      481.74      520.24      9.82 o 
   0  10   5      517.36      516.08     13.45 o 
   1  10   5     2984.59     3088.56     45.40 o 
   2  10   5      241.37      271.10     32.94 o 
   3  10   5       32.08       39.51      9.24 o 
   4  10   5      595.06      616.46     20.52 o 
   5  10   5      423.66      471.80     19.96 o 
   6  10   5      336.77      338.21     19.28 o 
   7  10   5       30.14       21.57      8.71 o 
   8  10   5      260.50      250.40     41.76 o 
  -8  11   5       25.73       19.66      7.10 o 
  -7  11   5      152.88      158.43     18.04 o 
  -6  11   5        1.48        7.11      5.38 o 
  -5  11   5      478.40      476.15     15.85 o 
  -4  11   5     1122.13     1091.52     26.44 o 
  -3  11   5      439.37      455.33     12.35 o 
  -2  11   5      639.56      641.83     10.05 o 
  -1  11   5      208.96      200.58      8.40 o 
   0  11   5     1563.71     1565.16     30.74 o 
   1  11   5       68.45       70.02     10.14 o 
   2  11   5     2045.10     2188.33     44.25 o 
   3  11   5      649.55      642.61     17.95 o 
   4  11   5     1828.88     1916.37     52.13 o 
   5  11   5     1049.34     1114.73     61.81 o 
   6  11   5       79.35      108.80     18.02 o 
   7  11   5      651.16      697.13     23.29 o 
  -7  12   5      327.29      366.72     19.64 o 
  -6  12   5        7.71       11.13      5.04 o 
  -5  12   5        3.18        2.55      5.15 o 
  -4  12   5     1311.61     1329.04     29.13 o 
  -3  12   5      478.48      483.93     15.95 o 
  -2  12   5       17.58       26.64      5.82 o 
  -1  12   5     1180.17     1237.78     26.98 o 
   0  12   5     1106.31     1159.16     25.91 o 
   1  12   5     3242.96     3523.74    111.19 o 
   2  12   5      809.19      818.61     34.14 o 
   3  12   5      597.60      628.46     29.32 o 
   4  12   5       54.02       65.04     12.73 o 
   5  12   5      914.20      920.49     38.77 o 
   6  12   5     1484.51     1582.24     64.91 o 
   7  12   5       17.20       17.75      7.93 o 
  -6  13   5      347.27      315.88     18.25 o 
  -5  13   5      650.77      667.67     25.67 o 
  -4  13   5       94.65       84.70     15.68 o 
  -3  13   5       81.07       86.82     11.14 o 
  -2  13   5     1300.67     1395.10     35.22 o 
  -1  13   5       60.41       61.69      9.07 o 
   0  13   5     1209.44     1203.22     29.60 o 
   1  13   5        5.67        8.37      6.48 o 
   2  13   5      753.18      783.96     21.09 o 
   3  13   5      172.51      176.92     28.15 o 
   4  13   5     1458.83     1620.51     63.85 o 
   5  13   5      293.84      321.96     38.20 o 
   6  13   5       21.97       34.95     10.67 o 
  -5  14   5      602.37      568.70     29.31 o 
  -4  14   5      182.10      159.38     21.57 o 
  -3  14   5      549.91      551.98     18.44 o 
  -2  14   5       44.86       45.59      7.11 o 
  -1  14   5     1222.52     1326.61     26.84 o 
   0  14   5       31.75       30.62      9.90 o 
   1  14   5      112.68       93.47     15.72 o 
   2  14   5     1077.45     1125.50     30.66 o 
   3  14   5      670.29      714.84     24.85 o 
   4  14   5      146.18      125.17     20.22 o 
   5  14   5        4.08        7.00      7.24 o 
  -4  15   5      544.07      597.58     27.72 o 
  -3  15   5       55.05       56.90     13.07 o 
  -2  15   5      560.74      572.12     13.28 o 
  -1  15   5      476.27      478.03     19.18 o 
   0  15   5      347.05      341.60     35.61 o 
   1  15   5      316.74      302.83     42.50 o 
   2  15   5       78.12       67.84     15.74 o 
   3  15   5      230.75      249.63     27.77 o 
   4  15   5       13.26       14.72      7.58 o 
  -3  16   5      219.62      223.81     28.33 o 
  -2  16   5        5.89        2.77      5.98 o 
  -1  16   5     1226.66     1264.86     28.54 o 
   0  16   5      436.54      460.48     23.10 o 
   1  16   5        6.64        9.67      5.68 o 
   2  16   5       29.62       38.07      9.84 o 
   3  16   5      435.43      439.74     25.42 o 
 -10   0   6      588.77      611.89     53.91 o 
  -9   0   6      344.15      376.87     58.29 o 
  -8   0   6       90.98       95.18     24.39 o 
  -7   0   6      990.18      958.10     31.88 o 
  -6   0   6     2167.36     2233.64     75.96 o 
  -5   0   6       66.95       53.86      6.87 o 
  -4   0   6        5.40        5.86      2.46 o 
  -3   0   6      116.43      107.36      4.58 o 
  -2   0   6     6939.44     7184.11     72.02 o 
  -1   0   6      589.84      602.41      9.35 o 
   0   0   6      127.62      123.72      5.46 o 
   1   0   6     1188.40     1098.27     17.12 o 
   2   0   6     1293.74     1188.65     21.07 o 
   3   0   6     1187.61     1137.90     28.68 o 
   4   0   6     2068.55     2007.78     27.65 o 
   5   0   6     1287.16     1334.47     46.34 o 
   6   0   6       83.24      105.81     18.68 o 
   7   0   6     1839.62     1963.64     72.94 o 
   8   0   6        7.00       14.00     15.49 o 
   9   0   6      340.77      318.84     49.51 o 
 -10   1   6        1.63       12.95      7.24 o 
  -9   1   6       53.25       60.13     12.73 o 
  -8   1   6      814.36      809.66     23.41 o 
  -7   1   6     1642.54     1694.55     35.21 o 
  -6   1   6       47.73       49.42      9.24 o 
  -5   1   6     1543.01     1428.14     31.12 o 
  -4   1   6     1550.83     1579.90     24.37 o 
  -3   1   6     4815.40     5146.17     68.48 o 
  -2   1   6     4589.99     4805.99     62.65 o 
  -1   1   6     4696.84     4870.06     56.50 o 
   0   1   6      333.02      414.79      6.28 o 
   1   1   6     6468.14     6751.45     28.27 o 
   2   1   6    12330.35    12745.65    124.85 o 
   3   1   6     2723.67     2832.75     22.92 o 
   4   1   6      659.22      606.68     11.21 o 
   5   1   6       24.30       26.46      5.65 o 
   6   1   6     5799.67     6088.60     73.32 o 
   7   1   6      190.86      160.45     13.35 o 
   8   1   6      145.46      156.64     24.75 o 
   9   1   6      120.61       94.15     16.54 o 
 -10   2   6      654.21      643.82     29.96 o 
  -9   2   6      760.13      768.55     33.01 o 
  -8   2   6      644.63      619.58     24.95 o 
  -7   2   6      117.18      142.96     22.20 o 
  -6   2   6     4187.14     4229.80    113.89 o 
  -5   2   6       10.21        6.33      4.08 o 
  -4   2   6     3290.48     3372.92     61.10 o 
  -3   2   6     1440.75     1370.87     23.55 o 
  -2   2   6     5666.13     5485.75     52.59 o 
  -1   2   6     2805.70     2718.34     24.44 o 
   0   2   6     4717.10     4889.56     27.31 o 
   1   2   6     4877.82     4639.74     31.95 o 
   2   2   6      585.17      568.92      8.66 o 
   3   2   6     3653.98     3718.75     43.00 o 
   4   2   6        1.30        4.30      3.61 o 
   5   2   6     1698.34     1734.51     26.74 o 
   6   2   6       45.50       51.01      6.37 o 
   7   2   6     2008.23     2038.87     46.98 o 
   8   2   6        2.83        7.41      5.00 o 
   9   2   6      129.42      106.32     21.99 o 
 -10   3   6     1102.30     1163.16     36.73 o 
  -9   3   6      492.49      479.55     28.14 o 
  -8   3   6      358.80      414.56     28.26 o 
  -7   3   6     1301.63     1302.56     30.82 o 
  -6   3   6      421.80      457.21     11.64 o 
  -5   3   6     7162.73     7428.80    101.35 o 
  -4   3   6       30.74       35.01      6.60 o 
  -3   3   6     6643.45     6812.34    118.87 o 
  -2   3   6     1498.37     1440.79     18.00 o 
  -1   3   6     8185.03     8134.08     48.53 o 
   0   3   6    10153.97    10686.98    111.09 o 
   1   3   6      123.32       79.57      2.73 o 
   2   3   6     4385.41     4099.05     25.08 o 
   3   3   6       67.06       80.58      9.49 o 
   4   3   6     4641.44     4676.21     45.45 o 
   5   3   6      331.32      343.91     11.31 o 
   6   3   6      112.25      129.30     15.48 o 
   7   3   6      286.98      296.52     15.24 o 
   8   3   6      253.17      232.52     14.25 o 
   9   3   6      197.41      181.30     29.76 o 
 -10   4   6        2.91       32.44     25.52 o 
  -9   4   6      337.24      373.09     30.31 o 
  -8   4   6     1726.95     1802.70     53.87 o 
  -7   4   6     1712.58     1821.58     39.84 o 
  -6   4   6     1540.27     1538.14     25.90 o 
  -5   4   6       19.78       31.25      6.90 o 
  -4   4   6     8879.81     9166.76    107.29 o 
  -3   4   6      725.78      699.78     22.01 o 
  -2   4   6     3842.84     3647.40     24.50 o 
  -1   4   6     3457.93     3351.68     31.59 o 
   0   4   6     1854.75     1741.96     20.96 o 
   1   4   6     3983.03     3828.99     47.31 o 
   2   4   6      557.32      570.60      9.84 o 
   3   4   6     3354.47     3294.50     42.37 o 
   4   4   6       49.21       49.04     11.11 o 
   5   4   6     2237.00     2370.41     37.35 o 
   6   4   6      167.63      154.54     18.19 o 
   7   4   6       10.80       17.13      5.15 o 
   8   4   6      508.09      470.65     21.80 o 
   9   4   6      218.98      174.32     37.53 o 
  -9   5   6      914.27      919.20     50.94 o 
  -8   5   6        5.22        7.94      7.08 o 
  -7   5   6      455.17      425.94     22.29 o 
  -6   5   6      759.75      753.61     23.91 o 
  -5   5   6     2140.84     2268.47     34.58 o 
  -4   5   6     2737.10     2783.31     43.59 o 
  -3   5   6     1491.45     1507.89     17.87 o 
  -2   5   6     1119.98     1201.00     17.87 o 
  -1   5   6     3463.53     3774.08     32.82 o 
   0   5   6    13704.67    14192.48    156.61 o 
   1   5   6     1884.80     1846.59     22.68 o 
   2   5   6       73.39       89.36     15.97 o 
   3   5   6       81.48       67.00      6.09 o 
   4   5   6     4612.34     4868.02     68.75 o 
   5   5   6      167.00      159.22     17.02 o 
   6   5   6      158.45      130.46     15.96 o 
   7   5   6       39.02       39.03      7.50 o 
   8   5   6     1184.88     1166.39     42.03 o 
   9   5   6      381.81      394.52     50.22 o 
  -9   6   6       12.46       13.68      7.05 o 
  -8   6   6      809.72      903.55     32.47 o 
  -7   6   6      108.53      105.19     15.19 o 
  -6   6   6       76.39       99.12     13.25 o 
  -5   6   6      151.64      148.52     17.65 o 
  -4   6   6     3112.11     3247.74     49.87 o 
  -3   6   6       79.69       73.82      4.58 o 
  -2   6   6      155.70      139.60      6.06 o 
  -1   6   6      639.96      674.07     12.07 o 
   0   6   6     1593.61     1633.44     28.56 o 
   1   6   6      550.42      540.64     11.41 o 
   2   6   6     1567.38     1700.97     24.42 o 
   3   6   6     1972.30     1823.76     41.42 o 
   4   6   6      587.82      591.10     14.59 o 
   5   6   6     1680.43     1729.26     31.64 o 
   6   6   6       52.88       48.47      9.87 o 
   7   6   6      299.09      310.28     39.03 o 
   8   6   6      374.54      337.38     18.72 o 
   9   6   6      776.78      791.68     30.82 o 
  -9   7   6      206.94      191.39     32.70 o 
  -8   7   6        0.18        6.55      8.97 o 
  -7   7   6       77.23       78.18     11.85 o 
  -6   7   6       12.74        8.99      4.59 o 
  -5   7   6       53.99       55.12      7.93 o 
  -4   7   6        3.93       13.48      6.23 o 
  -3   7   6     1089.66     1025.58     21.34 o 
  -2   7   6      106.61      103.08      6.84 o 
  -1   7   6      524.38      540.14     12.21 o 
   0   7   6       15.84       10.36      4.65 o 
   1   7   6     1264.36     1265.93     21.79 o 
   2   7   6       11.18        8.64      9.21 o 
   3   7   6      322.91      276.40     16.17 o 
   4   7   6     2615.67     2710.29     60.27 o 
   5   7   6      980.75     1101.31     25.74 o 
   6   7   6      243.44      213.85     22.53 o 
   7   7   6      180.57      169.17     28.90 o 
   8   7   6      780.55      790.49     32.80 o 
  -9   8   6        0.21       -2.85      8.95 o 
  -8   8   6      294.01      291.95     36.14 o 
  -7   8   6       75.29       79.19     12.02 o 
  -6   8   6      190.15      188.16     23.62 o 
  -5   8   6        2.48        6.98      4.60 o 
  -4   8   6       52.92       40.37      7.03 o 
  -3   8   6        7.49        8.16      3.75 o 
  -2   8   6       77.11       69.80      9.33 o 
  -1   8   6      652.68      639.85     17.38 o 
   0   8   6     1364.32     1361.70     23.41 o 
   1   8   6      259.04      246.01      8.21 o 
   2   8   6      242.15      237.95     16.62 o 
   3   8   6       25.87       36.75      8.73 o 
   4   8   6       18.48       16.80      7.29 o 
   5   8   6      172.49      158.16     26.79 o 
   6   8   6        0.09        5.38      6.33 o 
   7   8   6      448.64      456.35     31.22 o 
   8   8   6        4.07       13.53      6.38 o 
  -8   9   6      358.28      296.73     39.03 o 
  -7   9   6      749.90      737.73     27.27 o 
  -6   9   6       88.72       86.34     13.57 o 
  -5   9   6      525.70      514.36     23.44 o 
  -4   9   6       12.73       18.41      4.54 o 
  -3   9   6     3045.10     3150.64     41.29 o 
  -2   9   6     1460.85     1438.30     22.10 o 
  -1   9   6        0.94        3.57      6.33 o 
   0   9   6        4.13        6.97      4.47 o 
   1   9   6      417.50      447.91      9.21 o 
   2   9   6     3999.65     4014.49     87.82 o 
   3   9   6       73.64       86.41     14.22 o 
   4   9   6       92.31       92.73     15.19 o 
   5   9   6       13.43       13.50      6.87 o 
   6   9   6      690.50      658.77     24.54 o 
   7   9   6      286.72      253.81     43.41 o 
   8   9   6       31.32       18.53      8.74 o 
  -8  10   6      102.16       88.29     16.83 o 
  -7  10   6        0.34        5.53      5.68 o 
  -6  10   6     1268.18     1305.47     27.37 o 
  -5  10   6       83.08       57.09      8.77 o 
  -4  10   6      285.30      275.13     13.20 o 
  -3  10   6      650.42      652.77     13.89 o 
  -2  10   6     2408.88     2447.21     32.53 o 
  -1  10   6     1206.64     1222.27     27.42 o 
   0  10   6        9.77       12.37      5.76 o 
   1  10   6     1733.58     1855.87     29.02 o 
   2  10   6      168.44      139.79     22.12 o 
   3  10   6      902.89      910.98     28.32 o 
   4  10   6      147.99      167.12     27.44 o 
   5  10   6       19.40       22.77      9.04 o 
   6  10   6      467.34      458.21     24.47 o 
   7  10   6       19.64       24.36      9.24 o 
  -7  11   6      374.78      390.73     20.22 o 
  -6  11   6        1.81        8.15      6.23 o 
  -5  11   6      420.05      374.87     16.55 o 
  -4  11   6       36.76       43.14      7.28 o 
  -3  11   6       55.21       61.98      9.01 o 
  -2  11   6     2369.90     2406.14     44.72 o 
  -1  11   6      224.49      226.13     10.46 o 
   0  11   6       11.18        9.64      4.86 o 
   1  11   6       11.62        9.09      7.98 o 
   2  11   6     1006.07     1004.33     26.35 o 
   3  11   6       12.82       15.52     10.34 o 
   4  11   6      121.35      120.54     22.01 o 
   5  11   6      400.39      447.04     23.49 o 
   6  11   6      336.32      339.77     27.96 o 
   7  11   6       16.43       13.28      6.62 o 
  -7  12   6       27.01       24.33      6.50 o 
  -6  12   6      178.15      165.15     16.22 o 
  -5  12   6        0.35       11.03      8.77 o 
  -4  12   6       79.97       71.16     11.85 o 
  -3  12   6       27.44       22.53      6.86 o 
  -2  12   6      252.68      244.27     13.74 o 
  -1  12   6       48.21       49.63      7.18 o 
   0  12   6        0.02        4.59      6.96 o 
   1  12   6      224.38      269.15     21.45 o 
   2  12   6       23.10       16.24      7.62 o 
   3  12   6      353.08      360.56     32.12 o 
   4  12   6        0.18        9.37      7.90 o 
   5  12   6        2.71        6.30      6.10 o 
   6  12   6       93.27       80.59     16.85 o 
  -6  13   6       27.38       35.07      9.40 o 
  -5  13   6        0.08        9.63      5.64 o 
  -4  13   6       72.34       69.18     10.76 o 
  -3  13   6      790.11      790.41     25.15 o 
  -2  13   6       21.29       13.01      5.19 o 
  -1  13   6       43.09       47.49      8.15 o 
   0  13   6       21.51       20.12      6.48 o 
   1  13   6      273.04      284.20     29.35 o 
   2  13   6       66.42       65.20     11.85 o 
   3  13   6      443.13      442.33     33.73 o 
   4  13   6        0.66       10.03      6.99 o 
   5  13   6       38.07       42.82     10.61 o 
  -5  14   6        4.30        7.13      4.87 o 
  -4  14   6       30.81       21.58      6.47 o 
  -3  14   6       50.99       53.97      8.70 o 
  -2  14   6        0.26        5.20      5.83 o 
  -1  14   6       54.90       56.01     10.28 o 
   0  14   6        3.57        6.19      7.22 o 
   1  14   6       45.88       44.31      9.32 o 
   2  14   6      113.81       98.00     19.38 o 
   3  14   6       10.91        9.00      6.19 o 
   4  14   6        6.03       11.49      5.63 o 
   5  14   6      295.70      266.21     50.49 o 
  -4  15   6      206.58      162.70     28.62 o 
  -3  15   6       89.83       72.42     11.79 o 
  -2  15   6      448.19      404.09     37.90 o 
  -1  15   6       37.59       31.22      9.29 o 
   0  15   6      189.88      168.74     32.70 o 
   1  15   6       85.42       68.86     13.31 o 
   2  15   6      142.94      121.36     20.70 o 
   3  15   6        0.26       13.02      6.53 o 
  -2  16   6      111.82       94.26     19.39 o 
  -1  16   6      156.78      143.52     26.16 o 
   0  16   6       13.07       15.83      7.05 o 
   1  16   6       13.17       15.63      6.98 o 
   2  16   6      135.23      167.81     16.69 o 
 -10   1   7       14.43       13.17     10.86 o 
  -9   1   7      213.11      173.44     29.38 o 
  -8   1   7       97.69      107.87     17.40 o 
  -7   1   7        0.10        8.61      5.63 o 
  -6   1   7     2805.25     2826.97     50.67 o 
  -5   1   7      361.01      369.79      6.63 o 
  -4   1   7        4.09        8.47      2.34 o 
  -3   1   7       41.11       42.89      5.49 o 
  -2   1   7      590.83      515.55      7.22 o 
  -1   1   7     1056.92     1094.13     24.30 o 
   0   1   7       64.34       66.29      8.55 o 
   1   1   7     2765.95     2897.62     35.74 o 
   2   1   7      142.72      150.16      4.18 o 
   3   1   7      243.72      254.81      6.47 o 
   4   1   7      572.43      545.90      9.53 o 
   5   1   7       39.27       38.77      6.63 o 
   6   1   7      482.90      474.49     15.07 o 
   7   1   7       19.49       22.23      6.14 o 
   8   1   7       50.59       51.35     12.09 o 
   9   1   7       96.95       82.88     14.55 o 
  -9   2   7       34.47       23.51      8.47 o 
  -8   2   7      375.91      321.89     34.57 o 
  -7   2   7      282.18      296.07     27.85 o 
  -6   2   7        0.80        5.15      6.15 o 
  -5   2   7      135.98      144.45     16.40 o 
  -4   2   7      281.52      307.46     18.76 o 
  -3   2   7     3179.97     3294.27     30.90 o 
  -2   2   7     5354.48     5542.94     41.10 o 
  -1   2   7     1299.33     1251.06     16.72 o 
   0   2   7     1340.35     1570.66     17.83 o 
   1   2   7      269.08      257.44      4.01 o 
   2   2   7     4253.22     4214.24     48.44 o 
   3   2   7      316.21      323.23      7.15 o 
   4   2   7      568.03      630.55     16.57 o 
   5   2   7      119.31      142.16     18.73 o 
   6   2   7     1329.87     1417.82     28.27 o 
   7   2   7       11.13       11.17      5.75 o 
   8   2   7      699.16      720.71     30.10 o 
   9   2   7        1.33        6.72      9.51 o 
  -9   3   7      208.71      186.37     28.85 o 
  -8   3   7       78.04       94.98     14.59 o 
  -7   3   7       92.03      102.06     17.95 o 
  -6   3   7     2565.04     2700.52     48.68 o 
  -5   3   7       42.71       38.76      6.73 o 
  -4   3   7      271.34      257.67      7.91 o 
  -3   3   7      298.12      335.08     12.59 o 
  -2   3   7     2773.12     2870.34     24.37 o 
  -1   3   7       66.54       74.69      4.91 o 
   0   3   7      253.82      259.87      5.64 o 
   1   3   7     1148.57     1185.50     15.73 o 
   2   3   7      969.82      946.51     13.33 o 
   3   3   7     1666.32     1680.02     17.92 o 
   4   3   7       52.60       52.23      8.65 o 
   5   3   7        7.95        9.94      6.13 o 
   6   3   7       13.70       18.41      6.88 o 
   7   3   7       31.53       31.15      7.18 o 
   8   3   7       20.25       13.99      7.78 o 
   9   3   7        0.13       11.98      7.44 o 
  -9   4   7        1.00        9.46      8.07 o 
  -8   4   7       26.57       17.27      7.90 o 
  -7   4   7      230.14      261.97     32.41 o 
  -6   4   7      155.54      156.99     19.89 o 
  -5   4   7       52.81       58.14      9.60 o 
  -4   4   7     1049.28     1014.13     23.00 o 
  -3   4   7      165.35      150.26     11.90 o 
  -2   4   7      404.08      400.10      8.95 o 
  -1   4   7      131.10      128.08      5.07 o 
   0   4   7        8.26        5.95      1.54 o 
   1   4   7      784.95      815.50     11.52 o 
   2   4   7       84.56       82.61      3.82 o 
   3   4   7      584.52      584.91     15.26 o 
   4   4   7      542.74      552.31     11.08 o 
   5   4   7       17.27       15.52      5.48 o 
   6   4   7     1386.97     1446.74     33.06 o 
   7   4   7        4.60        4.09      7.91 o 
   8   4   7        6.19        8.79      5.58 o 
   9   4   7       18.43       13.93      9.14 o 
  -9   5   7        3.84       10.48      8.17 o 
  -8   5   7        4.68       14.78      8.73 o 
  -7   5   7      289.66      312.64     39.83 o 
  -6   5   7        7.76       10.98      5.34 o 
  -5   5   7       26.36       30.81      5.44 o 
  -4   5   7      140.00      143.03     21.16 o 
  -3   5   7      309.35      300.45     12.81 o 
  -2   5   7      140.10      136.28      4.41 o 
  -1   5   7      543.84      501.07     10.96 o 
   0   5   7       14.59       18.66      4.88 o 
   1   5   7       99.29       88.11      5.67 o 
   2   5   7       10.04        5.23      6.53 o 
   3   5   7        6.77        7.82      3.31 o 
   4   5   7      222.67      202.74     12.92 o 
   5   5   7      300.54      280.37     12.88 o 
   6   5   7      348.45      306.43     26.76 o 
   7   5   7      108.10      103.64     14.69 o 
   8   5   7       35.24       48.60      9.08 o 
  -9   6   7      200.23      188.06     16.56 o 
  -8   6   7       66.68       63.73     12.37 o 
  -7   6   7       39.49       48.20      9.35 o 
  -6   6   7      164.23      201.17     24.53 o 
  -5   6   7      440.95      401.16     13.44 o 
  -4   6   7      700.77      669.31     20.99 o 
  -3   6   7        9.27       19.80      5.23 o 
  -2   6   7      939.55     1052.45     20.08 o 
  -1   6   7      798.96      784.02     14.42 o 
   0   6   7       20.83       15.38      4.80 o 
   1   6   7      119.66      120.37      7.88 o 
   2   6   7       94.87       84.77     14.05 o 
   3   6   7     2055.47     2310.38     35.53 o 
   4   6   7     1354.74     1296.34     27.51 o 
   5   6   7       12.84       24.15      8.06 o 
   6   6   7        2.71       13.44      6.85 o 
   7   6   7       97.96      103.43     16.39 o 
   8   6   7      721.32      743.16     38.24 o 
  -9   7   7       12.11       11.65      6.78 o 
  -8   7   7      850.70      934.32     20.41 o 
  -7   7   7       20.39       25.18      9.70 o 
  -6   7   7       58.46       52.56      7.45 o 
  -5   7   7       67.58       68.15     11.93 o 
  -4   7   7     1575.81     1582.82     26.41 o 
  -3   7   7       25.51       27.35      5.11 o 
  -2   7   7        7.89       12.84      3.91 o 
  -1   7   7     1794.56     1824.18     35.01 o 
   0   7   7     1388.13     1497.50     32.55 o 
   1   7   7      563.80      550.76     12.41 o 
   2   7   7       13.49        7.81      9.03 o 
   3   7   7       87.31       95.04     14.75 o 
   4   7   7       92.64       83.65     13.93 o 
   5   7   7      310.63      325.70     15.93 o 
   6   7   7        0.56        4.37      8.65 o 
   7   7   7       13.34       14.52      7.00 o 
   8   7   7       13.70       14.85      6.43 o 
  -8   8   7      305.58      278.07     48.00 o 
  -7   8   7       28.62       24.19      9.06 o 
  -6   8   7      255.41      270.17     25.52 o 
  -5   8   7     1590.49     1665.02     34.82 o 
  -4   8   7      542.88      523.31     11.96 o 
  -3   8   7     1224.96     1176.28     27.28 o 
  -2   8   7      178.77      181.22     11.17 o 
  -1   8   7     1482.29     1477.04     30.47 o 
   0   8   7     3292.12     3492.85     43.08 o 
   1   8   7      386.56      426.42      9.72 o 
   2   8   7        1.01        4.63      5.62 o 
   3   8   7      377.69      357.80     15.61 o 
   4   8   7     4196.96     4401.99     88.94 o 
   5   8   7        0.45        6.99      6.10 o 
   6   8   7       87.74       82.74     16.33 o 
   7   8   7       62.60       67.77     11.76 o 
   8   8   7      157.54      111.16     23.16 o 
  -8   9   7      536.37      504.04     27.73 o 
  -7   9   7      682.10      709.45     20.99 o 
  -6   9   7       29.13       35.12      8.28 o 
  -5   9   7       91.82       71.69     11.83 o 
  -4   9   7     3624.46     3712.16     76.38 o 
  -3   9   7       68.60       74.41      8.86 o 
  -2   9   7      430.34      413.43      9.40 o 
  -1   9   7     1432.87     1500.76     25.86 o 
   0   9   7      642.48      648.85     21.37 o 
   1   9   7     1068.93     1077.48     35.79 o 
   2   9   7       57.91       57.69     13.07 o 
   3   9   7     1238.29     1378.01     31.17 o 
   4   9   7       47.97       32.49      9.30 o 
   5   9   7       82.20       74.22     12.93 o 
   6   9   7      198.95      186.46     31.16 o 
   7   9   7        2.50       12.26      7.80 o 
  -7  10   7      554.67      566.65     22.36 o 
  -6  10   7        0.20        4.45      5.21 o 
  -5  10   7      239.85      253.76     16.75 o 
  -4  10   7      167.20      151.57     12.08 o 
  -3  10   7      571.59      563.91     14.68 o 
  -2  10   7      276.29      240.98     10.07 o 
  -1  10   7       28.27       33.15      5.64 o 
   0  10   7      408.43      354.17     13.45 o 
   1  10   7     1028.29     1092.47     25.95 o 
   2  10   7      258.75      281.06     20.37 o 
   3  10   7        1.97        5.20      7.11 o 
   4  10   7      198.32      199.51     32.53 o 
   5  10   7      108.17      125.07     18.00 o 
   6  10   7      217.46      210.39     24.89 o 
   7  10   7       99.56       96.36     17.39 o 
  -7  11   7       46.57       39.72      6.86 o 
  -6  11   7      336.14      348.51     23.66 o 
  -5  11   7      123.86      119.84     16.13 o 
  -4  11   7       21.59       24.26      7.37 o 
  -3  11   7        1.82       11.90      6.81 o 
  -2  11   7      578.62      578.09     21.76 o 
  -1  11   7       42.20       36.27      7.99 o 
   0  11   7      434.30      420.91     16.72 o 
   1  11   7        2.82        8.80      7.51 o 
   2  11   7      230.59      261.29     31.83 o 
   3  11   7      372.26      364.07     14.99 o 
   4  11   7       49.20       50.96     10.48 o 
   5  11   7      185.20      183.77     18.78 o 
   6  11   7       57.56       57.79     10.87 o 
  -6  12   7      262.30      238.25     20.82 o 
  -5  12   7       91.05       87.05     18.34 o 
  -4  12   7      109.64      108.54     14.04 o 
  -3  12   7      256.30      225.31     20.14 o 
  -2  12   7       81.10       56.18      8.47 o 
  -1  12   7       43.58       40.88      7.31 o 
   0  12   7      499.29      501.55     15.85 o 
   1  12   7       99.76      106.38     16.58 o 
   2  12   7      433.33      492.15     23.60 o 
   3  12   7      157.91      169.27     18.05 o 
   4  12   7       62.45       46.12     10.36 o 
   5  12   7      512.36      497.95     24.82 o 
   6  12   7      422.38      416.33     29.84 o 
  -5  13   7        5.74        8.10      6.50 o 
  -4  13   7       19.52       18.34      7.07 o 
  -3  13   7       69.52       67.04     10.95 o 
  -2  13   7       98.58       95.40     14.55 o 
  -1  13   7       29.62       30.16      7.70 o 
   0  13   7       47.18       50.47     10.94 o 
   1  13   7       20.24       14.10      8.13 o 
   2  13   7      390.83      450.89     19.01 o 
   3  13   7      121.30      103.92     17.97 o 
   4  13   7        0.74       10.41      9.73 o 
   5  13   7       51.29       57.14     13.46 o 
  -4  14   7        0.17        6.38      6.00 o 
  -3  14   7      264.70      263.60     21.80 o 
  -2  14   7      196.60      168.13     25.78 o 
  -1  14   7      616.93      606.47     26.24 o 
   0  14   7      106.53      126.40     14.74 o 
   1  14   7        0.70       15.53      7.63 o 
   2  14   7      490.01      498.49     24.44 o 
   3  14   7       75.27       66.32     14.76 o 
   4  14   7       26.45       29.01      8.95 o 
  -3  15   7      145.90      129.22     24.73 o 
  -2  15   7      768.03      846.66     25.52 o 
  -1  15   7        8.72        7.44      6.10 o 
   0  15   7       11.04       11.95      7.83 o 
   1  15   7      591.07      649.04     22.27 o 
   2  15   7        1.01        5.15      6.44 o 
   3  15   7      145.44      104.51     33.33 o 
  -9   0   8      104.33      103.18     26.33 o 
  -8   0   8      300.67      279.32     45.24 o 
  -7   0   8        8.52        3.15      9.79 o 
  -6   0   8      282.71      274.42     25.07 o 
  -5   0   8       59.55       60.02     12.41 o 
  -4   0   8     2501.84     2674.67     65.99 o 
  -3   0   8      305.15      323.81     12.78 o 
  -2   0   8     2016.54     1989.32     59.02 o 
  -1   0   8      541.24      538.57      9.57 o 
   0   0   8      173.33      182.00      7.84 o 
   1   0   8     1629.43     1637.34     37.03 o 
   2   0   8     2638.90     2587.17     34.34 o 
   3   0   8       21.57       26.71      5.38 o 
   4   0   8       85.99       76.59     12.42 o 
   5   0   8       71.59       59.39     12.43 o 
   6   0   8     1141.04     1169.94     56.11 o 
   7   0   8      865.59      824.20     54.29 o 
   8   0   8      314.17      350.40     22.49 o 
   9   0   8        5.64       -6.09     16.21 o 
  -9   1   8       39.21       26.95      9.01 o 
  -8   1   8        7.01       10.76      6.45 o 
  -7   1   8      520.60      488.95     20.63 o 
  -6   1   8      467.23      455.00     14.16 o 
  -5   1   8       53.29       49.52      8.86 o 
  -4   1   8      271.22      275.80      7.05 o 
  -3   1   8      114.75       96.98      5.06 o 
  -2   1   8        0.75        2.72      1.97 o 
  -1   1   8        2.02        4.26      2.92 o 
   0   1   8     1685.14     1591.36     24.10 o 
   1   1   8      462.07      472.76      7.68 o 
   2   1   8      901.01      962.80     17.51 o 
   3   1   8     1014.78      960.45     19.52 o 
   4   1   8     1061.96     1076.84     27.08 o 
   5   1   8      524.19      524.35     15.57 o 
   6   1   8      831.55      864.77     38.99 o 
   7   1   8      291.12      302.22     16.71 o 
   8   1   8        8.24        8.67      5.74 o 
  -9   2   8       22.66       31.09      9.17 o 
  -8   2   8       18.32       15.61      6.96 o 
  -7   2   8       28.62       39.46      8.48 o 
  -6   2   8      498.72      507.27     15.01 o 
  -5   2   8     1039.47     1027.86     33.49 o 
  -4   2   8       85.32       74.98     10.53 o 
  -3   2   8      142.32      132.65     13.66 o 
  -2   2   8     1331.24     1413.30     14.36 o 
  -1   2   8        8.15        6.44      2.46 o 
   0   2   8        2.04        5.46      2.51 o 
   1   2   8      349.10      357.77      6.26 o 
   2   2   8     1505.33     1430.34     24.94 o 
   3   2   8       19.12       18.38      4.09 o 
   4   2   8      166.53      176.36     11.91 o 
   5   2   8       60.21       63.68     10.56 o 
   6   2   8       52.99       48.44      8.26 o 
   7   2   8       15.37       11.31      8.23 o 
   8   2   8        3.99       10.19      8.63 o 
  -9   3   8       93.57       83.41     16.19 o 
  -8   3   8      312.18      307.35     45.88 o 
  -7   3   8        2.88       11.64      6.07 o 
  -6   3   8      985.91     1001.54     32.44 o 
  -5   3   8      170.20      180.66     13.81 o 
  -4   3   8      324.27      336.80      9.13 o 
  -3   3   8      986.55     1006.22     22.39 o 
  -2   3   8        8.41        4.73      1.87 o 
  -1   3   8     2218.46     2277.95     21.60 o 
   0   3   8      177.82      160.72      8.44 o 
   1   3   8      232.54      245.82      5.86 o 
   2   3   8       31.08       34.89      4.07 o 
   3   3   8        1.49        4.40      1.92 o 
   4   3   8      632.68      660.33     19.23 o 
   5   3   8       12.60       22.03      5.13 o 
   6   3   8      133.78      137.88     22.69 o 
   7   3   8      258.96      266.77     43.31 o 
   8   3   8       22.16       25.96     10.36 o 
  -9   4   8      395.27      402.66     43.71 o 
  -8   4   8      197.71      168.72     22.92 o 
  -7   4   8      147.46      174.97     25.98 o 
  -6   4   8       36.42       35.78      6.90 o 
  -5   4   8       35.97       36.49      7.44 o 
  -4   4   8     3794.77     3987.94     57.47 o 
  -3   4   8      251.84      252.83     10.64 o 
  -2   4   8       10.70       15.49      3.35 o 
  -1   4   8      328.82      320.49      5.43 o 
   0   4   8     3603.24     3618.51     40.88 o 
   1   4   8     2423.67     2531.03     26.27 o 
   2   4   8       18.64       28.42      4.36 o 
   3   4   8      650.11      642.98     19.04 o 
   4   4   8       91.06      112.14     14.98 o 
   5   4   8       87.12       91.69     13.98 o 
   6   4   8      191.71      189.31     14.12 o 
   7   4   8        8.12        6.18      5.73 o 
   8   4   8        0.56       13.60      8.65 o 
  -9   5   8      168.56      145.48     26.08 o 
  -8   5   8       52.92       46.49     10.22 o 
  -7   5   8      203.99      180.71     25.55 o 
  -6   5   8      133.29      136.29     14.63 o 
  -5   5   8      785.84      738.50     29.75 o 
  -4   5   8      126.02      145.00     19.87 o 
  -3   5   8       64.83       81.80     12.40 o 
  -2   5   8      239.49      245.36      6.27 o 
  -1   5   8      158.46      147.09      7.41 o 
   0   5   8      462.64      484.05      9.16 o 
   1   5   8        2.99        3.83      3.75 o 
   2   5   8     1601.91     1701.24     45.91 o 
   3   5   8      868.31      796.36     24.92 o 
   4   5   8     1453.78     1526.48     28.22 o 
   5   5   8      571.69      556.60     41.78 o 
   6   5   8      732.61      709.28     23.13 o 
   7   5   8        3.46       11.13      5.84 o 
   8   5   8      367.94      364.98     32.28 o 
  -8   6   8      368.51      382.22     45.53 o 
  -7   6   8       71.22       72.74     12.50 o 
  -6   6   8     1055.52     1039.68     49.31 o 
  -5   6   8      304.62      257.11     12.62 o 
  -4   6   8       80.43       97.68     12.41 o 
  -3   6   8       34.96       33.98      6.21 o 
  -2   6   8      350.90      380.98      7.53 o 
  -1   6   8      258.74      263.38     14.02 o 
   0   6   8     2175.51     2121.91     34.53 o 
   1   6   8     1295.53     1331.16     35.88 o 
   2   6   8      188.42      199.47     21.14 o 
   3   6   8      154.95      140.24     21.36 o 
   4   6   8      320.65      341.55     13.15 o 
   5   6   8       83.20       71.78     12.53 o 
   6   6   8      313.15      329.51     23.30 o 
   7   6   8       45.79       46.26      8.70 o 
   8   6   8      278.07      273.39     45.78 o 
  -8   7   8       46.98       49.51     10.34 o 
  -7   7   8        0.22        7.19      6.25 o 
  -6   7   8      107.98      113.95     16.21 o 
  -5   7   8       14.27       11.09      5.75 o 
  -4   7   8        1.53        5.16      3.54 o 
  -3   7   8      183.64      180.80     10.27 o 
  -2   7   8      690.20      702.70     18.19 o 
  -1   7   8      890.20      833.36     24.12 o 
   0   7   8       11.00       12.75      4.17 o 
   1   7   8      473.78      523.29     11.78 o 
   2   7   8      326.44      295.02     20.08 o 
   3   7   8      209.67      215.40     27.19 o 
   4   7   8       69.01       80.42     15.23 o 
   5   7   8      543.55      604.14     16.97 o 
   6   7   8       38.84       47.49     11.90 o 
   7   7   8       21.51       22.09      6.93 o 
  -8   8   8       26.38       23.96      9.14 o 
  -7   8   8       50.59       67.81     13.26 o 
  -6   8   8       16.00       14.02      4.40 o 
  -5   8   8       66.05       53.95      9.31 o 
  -4   8   8       72.51       79.66     10.18 o 
  -3   8   8      165.02      185.63      9.01 o 
  -2   8   8        5.88        5.42      4.35 o 
  -1   8   8        4.85        8.92      4.59 o 
   0   8   8       91.92       80.65      9.36 o 
   1   8   8     1052.09     1080.17     27.60 o 
   2   8   8       96.39      109.25     20.27 o 
   3   8   8       30.38       30.10      7.06 o 
   4   8   8      419.79      397.31     21.85 o 
   5   8   8       10.13        7.12      6.40 o 
   6   8   8      224.18      218.82     30.57 o 
   7   8   8       18.88       19.04      6.91 o 
  -7   9   8      139.66      134.58     22.57 o 
  -6   9   8        0.02        7.52      4.59 o 
  -5   9   8       74.09       60.25      8.69 o 
  -4   9   8      277.59      287.51     20.65 o 
  -3   9   8      255.58      246.97     20.03 o 
  -2   9   8      542.56      497.90     22.04 o 
  -1   9   8      255.63      243.14     10.44 o 
   0   9   8      209.19      237.81     10.07 o 
   1   9   8      169.91      175.92     24.71 o 
   2   9   8      482.07      498.20     22.38 o 
   3   9   8      218.46      189.16     30.99 o 
   4   9   8      189.68      165.65     21.80 o 
   5   9   8        0.37       11.84      6.74 o 
   6   9   8      148.26      134.54     16.45 o 
   7   9   8        0.38        5.14      5.94 o 
  -7  10   8       82.18      107.43     23.88 o 
  -6  10   8      337.15      346.87     21.26 o 
  -5  10   8       89.84       98.57     19.14 o 
  -4  10   8       20.09       26.67      6.37 o 
  -3  10   8       23.11       34.93      8.61 o 
  -2  10   8      475.75      478.62     20.67 o 
  -1  10   8        0.07       -4.49      6.47 o 
   0  10   8      323.27      333.77     14.92 o 
   1  10   8       44.33       56.39      9.87 o 
   2  10   8      294.21      305.80     22.24 o 
   3  10   8       14.11       31.85     10.24 o 
   4  10   8       44.61       48.13      8.65 o 
   5  10   8      125.27      114.55     18.38 o 
   6  10   8        3.58       13.00      7.81 o 
  -6  11   8       25.57       31.97      6.70 o 
  -5  11   8        0.04        3.39      6.36 o 
  -4  11   8       33.78       29.09      8.99 o 
  -3  11   8      148.78      134.76     20.00 o 
  -2  11   8       54.47       41.70      7.66 o 
  -1  11   8       56.34       49.60      9.02 o 
   0  11   8       11.01        6.46      6.03 o 
   1  11   8       19.93       10.73      7.20 o 
   2  11   8      651.76      666.57     26.33 o 
   3  11   8        6.01        5.20      7.69 o 
   4  11   8      100.09       82.14     17.78 o 
   5  11   8      113.40      116.38     21.69 o 
   6  11   8       27.94       17.42      7.00 o 
  -6  12   8        5.03        9.47      5.89 o 
  -5  12   8       44.53       37.43      9.90 o 
  -4  12   8      300.52      318.07     26.92 o 
  -3  12   8      202.11      169.43     24.52 o 
  -2  12   8       29.86       37.71      7.15 o 
  -1  12   8       86.05       93.81     17.22 o 
   0  12   8      140.24      149.13     17.66 o 
   1  12   8        4.10        7.95      5.45 o 
   2  12   8       38.23       39.40      7.53 o 
   3  12   8      200.89      255.57     24.53 o 
   4  12   8        7.70        7.13      6.72 o 
   5  12   8       50.48       47.90     14.17 o 
  -5  13   8       56.16       60.98     11.06 o 
  -4  13   8       79.70       52.85     11.14 o 
  -3  13   8      361.56      351.51     19.34 o 
  -2  13   8      270.26      259.07     37.91 o 
  -1  13   8       22.93       28.50      7.73 o 
   0  13   8      167.92      165.38     28.39 o 
   1  13   8      148.33      132.97     20.82 o 
   2  13   8      477.93      515.78     16.25 o 
   3  13   8      200.51      190.60     19.36 o 
   4  13   8       80.23       64.73     13.74 o 
  -4  14   8      121.63      111.24     18.50 o 
  -3  14   8        5.03        8.61      7.66 o 
  -2  14   8      942.74     1093.57     39.09 o 
  -1  14   8      369.33      389.19     51.55 o 
   0  14   8       21.05       19.74      6.72 o 
   1  14   8       24.80       25.77      7.96 o 
   2  14   8       36.85       26.92      8.72 o 
   3  14   8      327.85      309.90     51.27 o 
  -2  15   8        8.19        9.41      9.08 o 
  -1  15   8        6.76       18.06      8.51 o 
   0  15   8        0.02        7.40      6.28 o 
   1  15   8       84.23       81.62     14.65 o 
  -9   1   9       18.52       17.88      7.57 o 
  -8   1   9       62.57       70.93     14.26 o 
  -7   1   9      237.24      236.89     35.25 o 
  -6   1   9      302.68      285.84     17.75 o 
  -5   1   9       60.41       58.99     10.38 o 
  -4   1   9      132.15      134.71     21.66 o 
  -3   1   9       55.58       50.12      5.76 o 
  -2   1   9     2758.35     2818.95     40.40 o 
  -1   1   9       71.63       69.90      8.89 o 
   0   1   9       42.47       70.83     10.01 o 
   1   1   9      519.02      520.77      9.46 o 
   2   1   9      452.93      483.31     12.46 o 
   3   1   9      907.21      942.53     22.24 o 
   4   1   9      128.72      122.48     18.62 o 
   5   1   9        5.37       13.44      4.90 o 
   6   1   9       12.56        8.18      7.80 o 
   7   1   9        1.89        8.99      6.60 o 
   8   1   9      164.52      139.91     31.00 o 
  -9   2   9      407.09      420.29     41.93 o 
  -8   2   9      233.69      205.78     23.08 o 
  -7   2   9      313.23      302.95     33.87 o 
  -6   2   9      508.34      533.32     21.30 o 
  -5   2   9        9.42       10.09      4.25 o 
  -4   2   9      306.25      328.00     22.16 o 
  -3   2   9     1319.89     1324.08     35.87 o 
  -2   2   9      183.50      215.27      9.40 o 
  -1   2   9      182.59      162.27      6.07 o 
   0   2   9       58.35       63.13      8.04 o 
   1   2   9      868.29      876.94     24.58 o 
   2   2   9     1202.75     1236.00     30.23 o 
   3   2   9        1.64        4.16      3.31 o 
   4   2   9       30.77       29.39      7.01 o 
   5   2   9      123.26      100.37     13.96 o 
   6   2   9      803.45      818.49     32.39 o 
   7   2   9        0.03       17.65      9.71 o 
   8   2   9      207.84      148.43     35.58 o 
  -9   3   9       48.88       54.15     11.32 o 
  -8   3   9      107.02       92.27     13.24 o 
  -7   3   9       33.58       41.61      8.30 o 
  -6   3   9      961.48     1018.95     32.01 o 
  -5   3   9      315.08      297.38     11.00 o 
  -4   3   9      858.03      870.26     23.68 o 
  -3   3   9        6.96        4.61      4.96 o 
  -2   3   9     3837.30     4016.39     55.51 o 
  -1   3   9      113.43      111.60      6.34 o 
   0   3   9      149.87      157.71      6.45 o 
   1   3   9      823.36      817.78     16.88 o 
   2   3   9     1603.05     1603.39     20.37 o 
   3   3   9        2.88        7.38      4.46 o 
   4   3   9      616.98      635.36     15.62 o 
   5   3   9       82.64      106.76     15.23 o 
   6   3   9       55.94       57.89     12.99 o 
   7   3   9      300.81      323.69     48.19 o 
   8   3   9      144.54      104.51     29.32 o 
  -8   4   9       48.28       49.03     11.67 o 
  -7   4   9      173.73      157.25     19.94 o 
  -6   4   9        7.12        7.56      5.61 o 
  -5   4   9       17.15       21.36      5.59 o 
  -4   4   9      105.90       75.20      9.47 o 
  -3   4   9      564.59      582.83     16.84 o 
  -2   4   9       29.24       24.52      4.50 o 
  -1   4   9       21.51       17.13      3.46 o 
   0   4   9     1163.42     1180.76     18.32 o 
   1   4   9       41.70       36.40      5.14 o 
   2   4   9      743.90      718.65     23.48 o 
   3   4   9      761.00      778.82     24.91 o 
   4   4   9       14.31       20.36      6.50 o 
   5   4   9      184.46      171.05     25.10 o 
   6   4   9      127.76      109.17     16.34 o 
   7   4   9      287.99      306.01     39.89 o 
   8   4   9       10.96       12.60      7.24 o 
  -8   5   9      116.22      107.95     20.93 o 
  -7   5   9        0.19        6.80      7.01 o 
  -6   5   9        1.46        4.78      5.90 o 
  -5   5   9       80.39       69.90     12.24 o 
  -4   5   9       88.83       86.44     14.73 o 
  -3   5   9       36.38       44.93      8.13 o 
  -2   5   9       17.82       22.61      4.52 o 
  -1   5   9      359.71      372.31      8.33 o 
   0   5   9      497.27      489.99     10.82 o 
   1   5   9      124.87      121.69     16.21 o 
   2   5   9     1108.88     1106.76     34.78 o 
   3   5   9      238.80      258.76     13.80 o 
   4   5   9      454.57      437.97     14.51 o 
   5   5   9      279.77      305.64     18.86 o 
   6   5   9      279.82      278.93     20.31 o 
   7   5   9      191.51      166.62     33.12 o 
  -8   6   9        9.54       19.38      8.32 o 
  -7   6   9       35.33       41.94      7.75 o 
  -6   6   9       29.24       34.46      7.94 o 
  -5   6   9      375.60      347.15     18.94 o 
  -4   6   9        1.92        4.93      3.68 o 
  -3   6   9       20.42       30.17      5.84 o 
  -2   6   9      189.25      181.93      6.21 o 
  -1   6   9      157.00      156.20     10.94 o 
   0   6   9      931.92      991.52     26.93 o 
   1   6   9      165.76      152.28     14.78 o 
   2   6   9      669.78      631.38     22.44 o 
   3   6   9      103.07      108.85     16.77 o 
   4   6   9       54.89       53.99     10.30 o 
   5   6   9      222.94      219.00     35.53 o 
   6   6   9       12.13        9.40      7.66 o 
   7   6   9      106.04       94.54     23.78 o 
  -8   7   9       11.97       11.87      7.19 o 
  -7   7   9       74.94       60.00      9.86 o 
  -6   7   9      200.97      200.88     27.75 o 
  -5   7   9      175.70      144.73     20.89 o 
  -4   7   9     2058.12     2200.05     42.24 o 
  -3   7   9       33.33       31.11      6.42 o 
  -2   7   9        1.03        3.74      3.90 o 
  -1   7   9      597.56      502.34     13.60 o 
   0   7   9     1934.85     2078.04     31.59 o 
   1   7   9        4.23        3.70      6.80 o 
   2   7   9        0.85        6.66      5.24 o 
   3   7   9      735.39      755.91     20.11 o 
   4   7   9     1281.79     1341.16     36.21 o 
   5   7   9      423.84      419.02     19.00 o 
   6   7   9        1.25        6.16      7.31 o 
   7   7   9        4.37        3.65      7.17 o 
  -7   8   9       28.72       32.95     10.54 o 
  -6   8   9      623.85      612.85     30.67 o 
  -5   8   9      840.46      904.91     31.48 o 
  -4   8   9      146.92      129.12     21.54 o 
  -3   8   9      629.71      635.44     21.91 o 
  -2   8   9       37.65       41.24      7.66 o 
  -1   8   9     2294.53     2438.64     39.19 o 
   0   8   9     1117.68     1084.82     23.69 o 
   1   8   9      602.01      595.00     23.45 o 
   2   8   9       86.49      109.04     20.49 o 
   3   8   9      110.01      113.00     19.09 o 
   4   8   9      845.08      970.41     32.72 o 
   5   8   9        0.21        9.80      6.49 o 
   6   8   9        4.44       14.16      6.66 o 
   7   8   9       12.18       12.73      6.60 o 
  -7   9   9      366.29      617.25    165.29 o 
  -6   9   9      107.92       94.68     17.93 o 
  -5   9   9      223.83      249.47     26.37 o 
  -4   9   9     1874.75     2041.65     63.60 o 
  -3   9   9      681.95      646.98     20.86 o 
  -2   9   9      348.49      355.18     13.15 o 
  -1   9   9      385.11      386.35     11.50 o 
   0   9   9     3023.12     3235.90     80.20 o 
   1   9   9      177.91      187.74     18.62 o 
   2   9   9      247.55      262.62     38.60 o 
   3   9   9      589.16      644.58     22.88 o 
   4   9   9      284.58      299.72     34.41 o 
   5   9   9      436.99      402.08     25.49 o 
   6   9   9       23.89       19.10      9.73 o 
  -6  10   9       21.10       26.00     11.59 o 
  -5  10   9      186.75      225.88     27.14 o 
  -4  10   9      127.66      121.05     24.06 o 
  -3  10   9      714.82      692.03     29.32 o 
  -2  10   9       10.66        7.08      5.71 o 
  -1  10   9      396.35      405.20     15.01 o 
   0  10   9       30.78       24.79      5.70 o 
   1  10   9      517.19      522.80     15.87 o 
   2  10   9      176.17      178.15     26.61 o 
   3  10   9       68.06       63.32     13.40 o 
   4  10   9      357.00      348.02     22.26 o 
   5  10   9      572.76      578.38     17.83 o 
   6  10   9       12.84       19.72      7.24 o 
  -6  11   9      123.31      113.84     33.01 o 
  -5  11   9       16.73       12.99      5.66 o 
  -4  11   9        1.60        6.63      5.60 o 
  -3  11   9      176.76      168.02     22.00 o 
  -2  11   9      309.26      344.08     14.06 o 
  -1  11   9       84.11       64.47      9.67 o 
   0  11   9       50.01       63.17     11.47 o 
   1  11   9      151.50      149.70     21.60 o 
   2  11   9      417.91      396.86     36.05 o 
   3  11   9      226.62      237.08     38.37 o 
   4  11   9      110.95      125.79     22.57 o 
   5  11   9        0.76       -1.86      7.72 o 
  -5  12   9        2.03       10.11      5.52 o 
  -4  12   9       52.69       34.91      8.51 o 
  -3  12   9       28.43       28.98      8.70 o 
  -2  12   9       30.18       31.31     11.68 o 
  -1  12   9       15.70       23.08      8.99 o 
   0  12   9      235.66      189.65     25.41 o 
   1  12   9      707.49      773.13     33.52 o 
   2  12   9        8.78        9.72      5.69 o 
   3  12   9      425.37      503.08     40.89 o 
   4  12   9       59.00       42.18     11.66 o 
  -4  13   9       13.89        8.25      5.03 o 
  -3  13   9       37.21       52.55     15.37 o 
  -2  13   9      954.12      982.90     25.13 o 
  -1  13   9      185.84      152.68     33.07 o 
   0  13   9       19.06       23.90      7.64 o 
   1  13   9       19.16       28.51      8.38 o 
   2  13   9      447.13      491.73     18.77 o 
   3  13   9       34.33       34.97      9.62 o 
  -2  14   9        0.01        8.91      7.18 o 
  -1  14   9      389.44      418.26     21.44 o 
   0  14   9        1.39        5.98      9.88 o 
   1  14   9      163.71      159.69     18.51 o 
   2  14   9      163.05      134.03     28.65 o 
  -8   0  10       94.25      105.45     22.07 o 
  -7   0  10      154.50      140.73     36.20 o 
  -6   0  10     2439.38     2613.71     49.08 o 
  -5   0  10        3.20       -3.86     10.41 o 
  -4   0  10       18.88       11.27      8.12 o 
  -3   0  10       40.10       44.68     10.14 o 
  -1   0  10       20.14       28.07      6.57 o 
   0   0  10        5.33        6.81      4.52 o 
   1   0  10      186.82      169.75      9.04 o 
   2   0  10     7245.34     7328.21     96.69 o 
   3   0  10      161.79      141.05     15.14 o 
   4   0  10       21.74       21.14      8.97 o 
   5   0  10      593.07      623.48     31.69 o 
   6   0  10     1245.91     1274.77     39.61 o 
   7   0  10      806.07      760.40     55.25 o 
  -8   1  10       30.42       38.79      9.20 o 
  -7   1  10     1330.08     1408.95     64.27 o 
  -6   1  10      470.39      448.15     23.29 o 
  -5   1  10      467.04      468.00     15.26 o 
  -4   1  10        6.10        9.03      5.43 o 
  -3   1  10     3487.82     3452.72     63.54 o 
  -2   1  10      113.88      132.27     10.18 o 
  -1   1  10     1074.79     1113.34     41.74 o 
   0   1  10      419.96      409.43     10.06 o 
   1   1  10     1293.37     1280.27     31.32 o 
   2   1  10     1274.65     1319.39     30.94 o 
   3   1  10      640.43      623.14     13.48 o 
   4   1  10      448.04      416.61     13.06 o 
   5   1  10      132.78      123.33     24.60 o 
   6   1  10     1858.19     1940.15     49.41 o 
   7   1  10       56.80       26.77     11.09 o 
  -8   2  10       67.68       50.51     13.20 o 
  -7   2  10      562.99      537.52     22.79 o 
  -6   2  10     1054.48     1082.96     47.98 o 
  -5   2  10       64.64       85.36     14.80 o 
  -4   2  10     1059.71     1153.18     42.00 o 
  -3   2  10       43.79       31.13      6.11 o 
  -2   2  10     4796.28     4724.13     58.74 o 
  -1   2  10       11.88       18.17      4.39 o 
   0   2  10     1879.11     1914.90     22.77 o 
   1   2  10     1075.35     1127.11     32.27 o 
   2   2  10     1753.68     1750.94     25.96 o 
   3   2  10     1910.54     1952.18     36.03 o 
   4   2  10       65.99       67.45     12.86 o 
   5   2  10     1497.66     1605.01     41.71 o 
   6   2  10       98.14       99.05     21.22 o 
   7   2  10     1142.61     1186.19     23.45 o 
  -8   3  10      627.84      690.55     20.17 o 
  -7   3  10      270.10      269.04     35.46 o 
  -6   3  10      977.41     1039.78     41.23 o 
  -5   3  10     2772.71     3069.88    174.72 o 
  -4   3  10     1336.86     1432.21     45.28 o 
  -3   3  10     2694.66     2801.80     40.40 o 
  -2   3  10        3.09        2.08      5.33 o 
  -1   3  10     4968.40     5047.83     62.48 o 
   0   3  10     1853.19     1829.36     29.60 o 
   1   3  10     3188.26     3136.72     52.95 o 
   2   3  10     2325.99     2317.87     38.86 o 
   3   3  10     1218.94     1315.96     28.31 o 
   4   3  10     2422.79     2518.71     63.50 o 
   5   3  10        1.75        8.70      5.12 o 
   6   3  10      581.47      609.30     24.78 o 
   7   3  10      195.11      162.69     33.40 o 
  -8   4  10      554.45      564.23     34.95 o 
  -7   4  10      295.70      299.39     35.55 o 
  -6   4  10       58.39       70.32     10.34 o 
  -5   4  10     1078.42     1064.12     37.06 o 
  -4   4  10     4911.71     5306.96    138.59 o 
  -3   4  10        0.06        4.37      5.01 o 
  -2   4  10     1364.57     1362.64     22.90 o 
  -1   4  10      357.95      370.45      7.48 o 
   0   4  10     5478.49     5855.49     60.60 o 
   1   4  10     1098.60     1104.63     24.07 o 
   2   4  10       31.21       38.07      6.67 o 
   3   4  10      992.43     1036.25     25.20 o 
   4   4  10      886.33      867.96     34.34 o 
   5   4  10     2306.27     2568.39     73.41 o 
   6   4  10      110.23      120.02     25.99 o 
   7   4  10      210.45      253.69     25.43 o 
  -8   5  10     1040.52     1100.29     43.35 o 
  -7   5  10       11.54       16.93      6.45 o 
  -6   5  10      187.86      184.69     29.22 o 
  -5   5  10     1217.28     1276.44     68.96 o 
  -4   5  10        6.72        8.87      5.85 o 
  -3   5  10     1066.66     1126.85     20.23 o 
  -2   5  10      125.58      120.95      7.02 o 
  -1   5  10     3070.05     3064.55     42.09 o 
   0   5  10      224.89      249.48     14.87 o 
   1   5  10     1571.00     1583.19     40.13 o 
   2   5  10      693.09      737.22     15.51 o 
   3   5  10      216.16      236.33     14.63 o 
   4   5  10     2000.80     2013.15     46.62 o 
   5   5  10       96.10      110.07     21.04 o 
   6   5  10      214.38      206.84     16.01 o 
   7   5  10        0.52       -1.27     10.93 o 
  -8   6  10      567.80      627.30     41.55 o 
  -7   6  10       27.25       36.41      6.77 o 
  -6   6  10      157.35      166.80     21.65 o 
  -5   6  10       37.61       38.65      8.33 o 
  -4   6  10     1958.06     1940.12     44.70 o 
  -3   6  10       39.62       34.12      7.76 o 
  -2   6  10      176.88      163.16     17.94 o 
  -1   6  10      747.98      693.82     13.27 o 
   0   6  10     1629.47     1721.06     35.01 o 
   1   6  10      185.01      173.72     22.19 o 
   2   6  10        6.52       10.42      5.04 o 
   3   6  10      358.07      344.66     14.66 o 
   4   6  10     1628.07     1649.84     52.09 o 
   5   6  10      161.44      146.86     24.41 o 
   6   6  10       96.28       79.56     13.42 o 
   7   6  10      410.43      411.88     41.81 o 
  -7   7  10       51.42       62.92     13.03 o 
  -6   7  10      160.29      136.70     19.43 o 
  -5   7  10      412.81      436.87     19.11 o 
  -4   7  10       27.92       23.65      7.53 o 
  -3   7  10       51.89       57.54      9.03 o 
  -2   7  10      381.21      364.18     15.36 o 
  -1   7  10      737.05      756.06     16.21 o 
   0   7  10       46.72       48.14      9.12 o 
   1   7  10      199.77      206.68     19.11 o 
   2   7  10        4.16       12.29      6.06 o 
   3   7  10      126.61      114.84     16.50 o 
   4   7  10      458.02      442.25     15.46 o 
   5   7  10      330.92      354.19     18.23 o 
   6   7  10      176.54      140.19     24.23 o 
  -7   8  10      346.46      331.44     48.78 o 
  -6   8  10      307.42      293.84     36.90 o 
  -5   8  10       35.55       24.63     16.68 o 
  -4   8  10       98.51       86.56     14.78 o 
  -3   8  10      110.01       88.99     12.31 o 
  -2   8  10      730.21      732.43     27.26 o 
  -1   8  10        2.70        5.61      3.86 o 
   0   8  10      211.44      212.94     14.55 o 
   1   8  10        0.19       -0.26      6.70 o 
   2   8  10      408.65      394.20     23.25 o 
   3   8  10      691.79      728.12     25.71 o 
   4   8  10      114.01      104.71     20.34 o 
   5   8  10        0.88        5.98      7.20 o 
   6   8  10      115.87       93.83     16.75 o 
  -6   9  10      119.57      118.80     23.90 o 
  -5   9  10       93.90       80.86     15.81 o 
  -4   9  10       66.94       52.49     10.33 o 
  -3   9  10      837.54      876.34     32.78 o 
  -2   9  10       52.08       54.27      9.78 o 
  -1   9  10      108.05      137.27     24.19 o 
   0   9  10      253.00      267.75     15.76 o 
   1   9  10      454.59      450.78     14.83 o 
   2   9  10      533.94      528.45     31.46 o 
   3   9  10       93.92       83.08     16.54 o 
   4   9  10       29.67       49.56     11.09 o 
   5   9  10        9.02        8.56      7.62 o 
  -6  10  10      511.74      549.89     33.59 o 
  -5  10  10      133.44      134.32     27.25 o 
  -4  10  10       20.67       27.22      6.86 o 
  -3  10  10       53.41       57.62     11.06 o 
  -2  10  10     2414.47     2502.63     48.55 o 
  -1  10  10      149.24      156.27     30.95 o 
   0  10  10      100.63       92.72     14.90 o 
   1  10  10      366.31      445.39     17.59 o 
   2  10  10      949.97     1033.00     34.17 o 
   3  10  10      739.95      725.20     19.90 o 
   4  10  10      301.97      254.43     42.09 o 
   5  10  10      342.08      346.36     43.21 o 
  -5  11  10       12.68       10.75      8.23 o 
  -4  11  10        6.95        4.44      5.49 o 
  -3  11  10      653.07      685.52     25.04 o 
  -2  11  10       16.99       24.33     13.33 o 
  -1  11  10      353.52      372.74     21.33 o 
   0  11  10        4.27       11.31      7.03 o 
   1  11  10       61.35       74.49     15.24 o 
   2  11  10      396.34      398.38     44.00 o 
   3  11  10      122.59      116.68     22.71 o 
   4  11  10       92.13       93.79     19.00 o 
  -4  12  10        9.40       12.02      5.85 o 
  -3  12  10       75.75       69.18     12.94 o 
  -2  12  10       95.89       99.19     17.36 o 
  -1  12  10        9.39        6.94      8.63 o 
   0  12  10        8.67       19.56      8.02 o 
   1  12  10      270.38      280.57     21.30 o 
   2  12  10      127.94       96.41     19.42 o 
   3  12  10       39.32       23.27      8.38 o 
  -3  13  10       68.91       52.55     14.20 o 
  -2  13  10       66.39       36.15     16.24 o 
  -1  13  10       52.98       71.25     16.80 o 
   0  13  10        0.17       12.30      6.77 o 
   1  13  10        1.69        7.39      8.53 o 
   2  13  10       48.66       50.25     13.02 o 
  -8   1  11      123.14      110.34     17.12 o 
  -7   1  11      176.89      159.33     27.64 o 
  -6   1  11      130.98      124.34     18.24 o 
  -5   1  11       17.81       30.66      7.12 o 
  -4   1  11       87.67       92.12     11.56 o 
  -3   1  11        4.29        8.45      4.60 o 
  -2   1  11     1314.86     1309.02     20.63 o 
  -1   1  11       12.19       14.62      2.26 o 
   0   1  11      116.73      116.46     11.08 o 
   1   1  11       54.95       57.30      6.64 o 
   2   1  11      454.11      444.09     14.38 o 
   3   1  11       17.99       24.47      6.31 o 
   4   1  11      640.58      646.94     24.30 o 
   5   1  11      203.69      203.02     33.02 o 
   6   1  11       15.98        7.89      9.24 o 
   7   1  11       27.53       25.55     11.99 o 
  -8   2  11        1.66       -1.78      7.39 o 
  -7   2  11      137.79      122.02     22.53 o 
  -6   2  11      745.17      776.47     22.34 o 
  -5   2  11       13.08       18.84      5.52 o 
  -4   2  11      102.03       99.43     15.48 o 
  -3   2  11      985.35     1027.09     31.75 o 
  -2   2  11      308.44      283.30     11.86 o 
  -1   2  11      434.76      428.39      7.38 o 
   0   2  11      419.98      369.20     20.15 o 
   1   2  11      704.97      720.70     14.22 o 
   2   2  11     1208.05     1179.37     24.99 o 
   3   2  11      177.66      180.72     18.37 o 
   4   2  11       85.39       83.00     15.15 o 
   5   2  11       34.56       30.71      7.84 o 
   6   2  11      211.49      218.70     19.25 o 
   7   2  11       50.10       53.16     19.12 o 
  -8   3  11       20.60       21.45      7.99 o 
  -7   3  11      201.70      161.50     28.45 o 
  -6   3  11      508.09      499.43     18.70 o 
  -5   3  11       52.00       48.80     10.12 o 
  -4   3  11       19.14       18.55      5.20 o 
  -3   3  11       55.99       49.67      9.44 o 
  -2   3  11     1805.74     1815.24     31.55 o 
  -1   3  11      103.56      103.67      8.23 o 
   0   3  11      461.26      449.72     11.15 o 
   1   3  11       23.42       30.62      5.32 o 
   2   3  11      977.82      987.18     36.28 o 
   3   3  11      394.28      384.04     13.64 o 
   4   3  11      457.95      444.61     16.99 o 
   5   3  11      247.43      254.35     22.01 o 
   6   3  11      234.18      164.68     33.79 o 
   7   3  11        2.83       13.51      7.60 o 
  -7   4  11      338.71      351.40     38.73 o 
  -6   4  11       22.85       18.78      8.18 o 
  -5   4  11       12.66        5.53      6.31 o 
  -4   4  11      154.12      181.40     22.68 o 
  -3   4  11      139.26      132.01      9.43 o 
  -2   4  11        6.33        7.18      3.35 o 
  -1   4  11       30.10       26.19      6.03 o 
   0   4  11      440.80      457.55      9.85 o 
   1   4  11      380.25      374.56     14.78 o 
   2   4  11        1.62        3.67      5.95 o 
   3   4  11        2.27        8.12      6.08 o 
   4   4  11        6.31        8.82      6.36 o 
   5   4  11        0.27      -11.11     11.11 o 
   6   4  11      327.37      369.08     37.14 o 
  -7   5  11      149.75      108.64     13.75 o 
  -6   5  11      320.53      326.03     17.72 o 
  -5   5  11      103.67      128.99     17.58 o 
  -4   5  11      157.58      144.06     17.41 o 
  -3   5  11      248.54      221.63     18.74 o 
  -2   5  11        0.88        5.19      5.28 o 
  -1   5  11        0.83        2.29      2.98 o 
   0   5  11      141.21      135.01     20.81 o 
   1   5  11      360.24      391.01     13.13 o 
   2   5  11        5.04        5.73      5.35 o 
   3   5  11       30.71       22.81      6.36 o 
   4   5  11       34.19       33.11      9.76 o 
   5   5  11       15.98       17.02      6.80 o 
   6   5  11       33.73       31.68     11.24 o 
  -7   6  11      125.48      138.49     27.68 o 
  -6   6  11        0.02        8.31      8.16 o 
  -5   6  11      185.53      200.86     20.35 o 
  -4   6  11      224.69      198.92     37.88 o 
  -3   6  11       74.13       67.63     10.74 o 
  -2   6  11      482.49      475.68     20.58 o 
  -1   6  11       92.23       88.79     15.18 o 
   0   6  11        0.61        5.50      4.41 o 
   1   6  11        1.44        6.50      6.84 o 
   2   6  11       82.02       77.38     12.87 o 
   3   6  11       31.11       35.58      8.72 o 
   4   6  11      395.99      379.86     15.43 o 
   5   6  11        0.94        3.12      6.53 o 
   6   6  11       16.20       13.96      7.86 o 
  -7   7  11        0.05       -3.44     18.66 o 
  -6   7  11       31.32       39.05     13.55 o 
  -5   7  11       47.54       30.62     10.97 o 
  -4   7  11     1339.00     1254.47     51.51 o 
  -3   7  11       40.76       33.71      9.56 o 
  -2   7  11       21.25       19.96      6.37 o 
  -1   7  11      170.00      163.13     28.40 o 
   0   7  11     2348.74     2443.97     48.84 o 
   1   7  11      840.20      831.59     35.56 o 
   2   7  11      103.67       98.96     12.53 o 
   3   7  11      141.77      155.83     24.60 o 
   4   7  11      327.94      292.41     18.84 o 
   5   7  11      418.04      432.13     18.13 o 
   6   7  11      129.96       89.75     19.29 o 
  -6   8  11        1.70        9.62     12.58 o 
  -5   8  11     1030.33     1008.76     45.53 o 
  -4   8  11      369.90      357.09     27.47 o 
  -3   8  11      473.38      478.55     14.16 o 
  -2   8  11       64.48       64.59     10.54 o 
  -1   8  11      936.62      919.18     45.20 o 
   0   8  11      358.10      379.56     14.79 o 
   1   8  11      433.22      413.09     15.38 o 
   2   8  11      598.64      665.67     19.85 o 
   3   8  11       70.78       71.42     13.80 o 
   4   8  11     1020.45     1022.55     23.51 o 
   5   8  11        0.11        0.68      6.19 o 
  -6   9  11      106.22      111.99     22.79 o 
  -5   9  11       73.21       78.39     17.37 o 
  -4   9  11      887.44      967.59     37.17 o 
  -3   9  11        6.89       17.80      7.28 o 
  -2   9  11      324.39      319.34     19.13 o 
  -1   9  11      481.05      473.25     28.02 o 
   0   9  11     1398.97     1466.63     74.86 o 
   1   9  11      169.50      149.98     18.16 o 
   2   9  11       33.56       31.42      8.28 o 
   3   9  11     1424.75     1570.33     50.81 o 
   4   9  11      102.15       81.54     13.71 o 
   5   9  11      124.70      112.21     18.14 o 
  -5  10  11      421.63      396.73     18.52 o 
  -4  10  11       36.33       28.56      8.45 o 
  -3  10  11      429.57      426.05     20.43 o 
  -2  10  11      123.04      102.01     21.60 o 
  -1  10  11      816.13      811.16     33.73 o 
   0  10  11      108.31      100.61     17.20 o 
   1  10  11      215.05      182.30     29.23 o 
   2  10  11      678.79      754.85     27.74 o 
   3  10  11      105.38      103.33     15.39 o 
   4  10  11      369.41      351.31     35.86 o 
  -4  11  11       43.55       30.75      9.36 o 
  -3  11  11       46.27       53.59     13.49 o 
  -2  11  11      289.89      287.10     45.44 o 
  -1  11  11      655.79      651.02     27.62 o 
   0  11  11       21.38       34.23     10.76 o 
   1  11  11       61.58       53.68      8.91 o 
   2  11  11      273.46      218.58     39.90 o 
   3  11  11      176.08      185.44     23.95 o 
  -3  12  11      162.97      116.28     22.06 o 
  -2  12  11       23.54       11.46      7.93 o 
  -1  12  11       64.19       38.45     15.79 o 
   0  12  11       22.12       26.56     12.06 o 
   1  12  11        1.78        2.67      9.25 o 
   2  12  11      179.23      160.14     17.59 o 
  -7   0  12        1.44       12.27      9.21 o 
  -6   0  12     1151.64     1290.23     39.30 o 
  -5   0  12      670.24      656.42     56.89 o 
  -4   0  12        4.78        7.47      8.80 o 
  -3   0  12      331.81      350.62     16.87 o 
  -2   0  12      676.29      642.94     32.81 o 
  -1   0  12     1057.74     1185.69     66.41 o 
   0   0  12     1321.01     1314.92     34.06 o 
   1   0  12      649.58      713.02     34.88 o 
   2   0  12       81.68       90.91     12.02 o 
   3   0  12       99.52      118.22     33.47 o 
   4   0  12      677.61      680.01     40.85 o 
   5   0  12        2.21       12.90     17.28 o 
   6   0  12      101.46       63.48     32.33 o 
  -7   1  12      485.17      520.80     16.79 o 
  -6   1  12       40.10       44.92     10.04 o 
  -5   1  12       14.40       11.36      6.04 o 
  -4   1  12     1868.84     1897.10     58.14 o 
  -3   1  12       64.56       75.92     11.63 o 
  -2   1  12      170.81      185.25     21.04 o 
  -1   1  12      144.17      136.76      8.85 o 
   0   1  12      380.11      402.75     10.57 o 
   1   1  12        3.49        4.06      3.41 o 
   2   1  12        0.93        5.83      3.46 o 
   3   1  12       81.87      111.92     21.96 o 
   4   1  12       78.54       98.72     17.26 o 
   5   1  12       61.06       52.13     21.31 o 
   6   1  12       14.47       24.47     10.23 o 
  -7   2  12        0.09        6.83      7.31 o 
  -6   2  12      238.67      238.11     34.21 o 
  -5   2  12       20.58       19.38      7.52 o 
  -4   2  12      299.38      288.88     12.22 o 
  -3   2  12       20.93       31.58      5.71 o 
  -2   2  12      456.89      459.54     18.45 o 
  -1   2  12      499.58      520.67      8.78 o 
   0   2  12        3.03        4.30      4.34 o 
   1   2  12      692.92      759.12     29.26 o 
   2   2  12      117.88      103.67     20.41 o 
   3   2  12      119.58      106.00     16.43 o 
   4   2  12      217.71      243.63     32.06 o 
   5   2  12      305.91      325.97     58.09 o 
   6   2  12        0.05        8.45      9.50 o 
  -7   3  12       58.91       43.53     11.42 o 
  -6   3  12       10.10        7.57      5.98 o 
  -5   3  12       81.92       84.76     12.74 o 
  -4   3  12        3.73       12.74      4.96 o 
  -3   3  12      430.58      427.08     11.80 o 
  -2   3  12       62.94       72.53     16.46 o 
  -1   3  12      312.39      308.91     13.57 o 
   0   3  12      404.51      434.49     15.12 o 
   1   3  12      164.82      190.02     22.51 o 
   2   3  12      687.68      694.78     17.88 o 
   3   3  12        1.47       10.51      6.10 o 
   4   3  12      352.12      368.57     38.03 o 
   5   3  12       27.83       23.66      8.72 o 
   6   3  12      171.86      183.21     49.80 o 
  -7   4  12       17.38       11.20      4.25 o 
  -6   4  12        1.10        3.78      5.92 o 
  -5   4  12       12.65        9.17      6.49 o 
  -4   4  12      557.82      577.09     29.58 o 
  -3   4  12      441.48      441.21     20.56 o 
  -2   4  12       11.65       11.45      5.39 o 
  -1   4  12       36.31       39.89      7.64 o 
   0   4  12     1064.52     1066.46     29.39 o 
   1   4  12      457.51      469.27     26.87 o 
   2   4  12      407.78      412.95     13.05 o 
   3   4  12      617.00      660.58     25.03 o 
   4   4  12       34.50       26.84      6.56 o 
   5   4  12      148.84      146.93     29.55 o 
   6   4  12      594.14      577.60     35.87 o 
  -6   5  12      523.90      554.72     32.40 o 
  -5   5  12      570.92      668.66    177.95 o 
  -4   5  12      354.18      352.17     30.23 o 
  -3   5  12        6.21        9.16      9.33 o 
  -2   5  12      884.56      899.65     21.62 o 
  -1   5  12      202.80      222.89     18.23 o 
   0   5  12      149.66      156.40     11.47 o 
   1   5  12       36.59       29.68      5.68 o 
   2   5  12      291.36      265.75     16.51 o 
   3   5  12        2.54       14.26      6.83 o 
   4   5  12       73.55       51.41     10.46 o 
   5   5  12        0.67        2.93      8.95 o 
  -6   6  12       39.26       33.08      9.04 o 
  -5   6  12      150.19      141.61     31.66 o 
  -4   6  12      127.53      126.96     26.62 o 
  -3   6  12      695.39      667.07     27.61 o 
  -2   6  12      297.92      308.66     14.18 o 
  -1   6  12      155.61      152.24     31.75 o 
   0   6  12      118.20       93.77     18.60 o 
   1   6  12        1.63        8.08      5.53 o 
   2   6  12      588.87      623.44     18.78 o 
   3   6  12       29.21       30.55      8.61 o 
   4   6  12       67.23       47.76     10.35 o 
   5   6  12       27.17       27.67     14.06 o 
  -6   7  12      368.99      482.63    167.06 o 
  -5   7  12      106.06      100.12     20.06 o 
  -4   7  12      403.31      391.01     25.58 o 
  -3   7  12       46.95       46.81      9.38 o 
  -2   7  12      406.81      410.13     16.79 o 
  -1   7  12      115.03      111.34     18.80 o 
   0   7  12        4.72       12.39      7.02 o 
   1   7  12      461.63      501.68     17.33 o 
   2   7  12       62.38       60.60     11.83 o 
   3   7  12       96.70      105.06     15.40 o 
   4   7  12       35.31       33.61      7.84 o 
   5   7  12        3.61        6.12      5.41 o 
  -5   8  12      222.58      167.68     30.79 o 
  -4   8  12        3.66       -3.62      8.87 o 
  -3   8  12        6.30       14.20      7.67 o 
  -2   8  12       10.56        1.74      8.36 o 
  -1   8  12      647.38      604.65     42.62 o 
   0   8  12      124.73      122.51     18.13 o 
   1   8  12        0.65        4.57      4.08 o 
   2   8  12        1.01        4.58      6.57 o 
   3   8  12       26.82       28.11      6.81 o 
   4   8  12      104.81       90.93     20.80 o 
  -4   9  12       60.66       52.93     11.56 o 
  -3   9  12        1.29        6.45      4.85 o 
  -2   9  12       34.22       28.23      8.99 o 
  -1   9  12        8.61        7.21      7.17 o 
   0   9  12       37.17       49.25      9.49 o 
   1   9  12       18.74       14.66      6.16 o 
   2   9  12       73.62       71.27     12.60 o 
   3   9  12        1.18        5.52      7.93 o 
  -4  10  12       48.49       28.04     15.27 o 
  -3  10  12       30.67       23.97      8.21 o 
  -2  10  12      677.90      655.82     24.06 o 
  -1  10  12        0.23        6.34      6.17 o 
   0  10  12       50.50       32.24      8.39 o 
   1  10  12       36.09       29.56     12.49 o 
   2  10  12      157.76      101.43     18.90 o 
   3  10  12      110.04       99.64     16.52 o 
  -2  11  12       40.91       35.22     10.48 o 
  -1  11  12       33.77       34.62      9.67 o 
   0  11  12      297.62      286.48     30.95 o 
   1  11  12       86.58       74.81     12.33 o 
  -6   1  13       14.28       14.28      6.24 o 
  -5   1  13        1.98        1.24      5.74 o 
  -4   1  13       13.74       15.91      5.05 o 
  -3   1  13      213.74      166.84     17.39 o 
  -2   1  13      201.87      226.12     28.82 o 
  -1   1  13        3.16        5.60      3.80 o 
   0   1  13       30.98       26.47      4.65 o 
   1   1  13        9.97       13.00      6.02 o 
   2   1  13      269.27      247.68     22.33 o 
   3   1  13      258.26      233.36     19.37 o 
   4   1  13       35.44       27.62      8.45 o 
   5   1  13       25.43       24.08      9.25 o 
  -6   2  13      452.55      448.38     16.43 o 
  -5   2  13        0.93       11.72      6.05 o 
  -4   2  13        4.13        3.02      5.08 o 
  -3   2  13      341.01      339.01     29.13 o 
  -2   2  13      415.26      399.66     15.99 o 
  -1   2  13       53.43       51.12      9.97 o 
   0   2  13      473.74      485.80     15.32 o 
   1   2  13      296.49      328.71     13.73 o 
   2   2  13       57.62       45.42      6.71 o 
   3   2  13       53.48       48.77     13.41 o 
   4   2  13      308.55      301.40     22.78 o 
   5   2  13        8.45       -3.63     19.71 o 
  -6   3  13       20.33       21.03      8.75 o 
  -5   3  13       19.48       16.35      9.09 o 
  -4   3  13      196.81      177.71     29.49 o 
  -3   3  13      224.88      207.30     20.80 o 
  -2   3  13      308.79      309.88     17.54 o 
  -1   3  13       11.45        8.17      4.87 o 
   0   3  13       63.80       51.22      9.58 o 
   1   3  13       77.24       75.06     12.28 o 
   2   3  13      704.59      709.17     19.38 o 
   3   3  13        0.16        6.23      6.93 o 
   4   3  13      241.39      203.82     26.68 o 
   5   3  13        7.30       11.12     10.08 o 
  -6   4  13       29.82       17.52      8.04 o 
  -5   4  13        5.39        9.03      7.86 o 
  -4   4  13      567.06      591.83     38.19 o 
  -3   4  13      233.66      292.25     38.13 o 
  -2   4  13        0.02        2.42      5.51 o 
  -1   4  13       47.87       42.40     11.15 o 
   0   4  13       55.67       54.96     11.48 o 
   1   4  13       13.38       17.89      5.58 o 
   2   4  13       53.56       35.05      8.17 o 
   3   4  13       17.71       14.69      7.29 o 
   4   4  13       81.52       68.62     21.15 o 
   5   4  13       13.29       20.01      6.63 o 
  -5   5  13       10.31        8.00      8.97 o 
  -4   5  13       97.94       99.21     14.45 o 
  -3   5  13      119.69      103.23     19.68 o 
  -2   5  13       27.77       31.51      8.89 o 
  -1   5  13      162.64      158.67     21.02 o 
   0   5  13        2.77        8.33      5.48 o 
   1   5  13       77.43       64.40     14.89 o 
   2   5  13        0.26        7.68      5.88 o 
   3   5  13       10.74       17.69      8.26 o 
   4   5  13        0.18        6.64      6.01 o 
  -5   6  13       37.89       41.27      9.73 o 
  -4   6  13       25.65       26.44      9.09 o 
  -3   6  13        0.45        7.30      5.16 o 
  -2   6  13       53.20       53.58     12.52 o 
  -1   6  13       31.28       21.47      7.64 o 
   0   6  13        0.60       10.03      6.76 o 
   1   6  13        3.69       10.21      5.83 o 
   2   6  13        3.55        4.08      4.75 o 
   3   6  13       34.90       36.44      8.45 o 
   4   6  13       56.42       35.54      7.05 o 
  -5   7  13      198.11      151.48     30.63 o 
  -4   7  13      346.05      355.55     37.73 o 
  -3   7  13       59.54       50.99     14.10 o 
  -2   7  13        6.29       14.22      6.48 o 
  -1   7  13        0.27        2.54      8.70 o 
   0   7  13      550.34      569.53     21.83 o 
   1   7  13       17.96       20.56      7.95 o 
   2   7  13       67.22       45.03      9.28 o 
   3   7  13       95.93      102.25     14.22 o 
  -4   8  13      323.76      321.31     21.51 o 
  -3   8  13        0.77        1.92      9.44 o 
  -2   8  13      113.57      106.81     33.52 o 
  -1   8  13      271.02      296.83     21.03 o 
   0   8  13       56.09       32.30      9.29 o 
   1   8  13       88.36       81.71     18.90 o 
   2   8  13      430.73      466.73     28.51 o 
   3   8  13       85.68       92.59     13.09 o 
  -3   9  13       40.87       41.43     15.76 o 
  -2   9  13      222.54      177.75     50.31 o 
  -1   9  13        4.70        9.39      6.61 o 
   0   9  13      401.01      373.23     21.90 o 
   1   9  13       39.89       23.75     11.86 o 
   2   9  13       38.93       41.03     11.18 o 
  -1  10  13      189.77      147.91     34.56 o 
   0  10  13       14.62       11.30      4.96 o 
  -5   0  14      125.15       82.85     22.82 o 
  -4   0  14      427.92      402.01     31.91 o 
  -3   0  14       39.81       29.66     10.54 o 
  -2   0  14      258.49      312.37     43.64 o 
  -1   0  14      233.94      232.17     28.91 o 
   1   0  14        4.02        7.16      8.98 o 
   2   0  14      953.39      852.64     65.34 o 
   3   0  14       21.87       27.69     15.95 o 
   4   0  14       15.35        7.16      9.64 o 
  -5   1  14       94.92       70.13     16.58 o 
  -4   1  14       77.98       74.35     19.22 o 
  -3   1  14      426.70      414.94     18.68 o 
  -2   1  14      287.61      230.66     25.91 o 
  -1   1  14      177.17      150.69     32.45 o 
   0   1  14      420.18      404.90     21.82 o 
   1   1  14      227.23      198.67     26.97 o 
   2   1  14       24.52       13.53      6.55 o 
   3   1  14       55.99       44.46     10.55 o 
   4   1  14      186.79      121.74     35.51 o 
  -5   2  14       66.69       65.56     13.20 o 
  -4   2  14       37.22       28.18      9.20 o 
  -3   2  14       19.11       25.35      7.12 o 
  -2   2  14      409.44      435.85     59.75 o 
  -1   2  14       23.52       18.97      7.31 o 
   0   2  14      544.51      598.15     42.74 o 
   1   2  14        0.60        5.74      6.03 o 
   2   2  14      464.60      442.73     22.70 o 
   3   2  14      159.58      132.67     40.61 o 
   4   2  14       99.46       88.98     31.84 o 
  -5   3  14      196.85      180.80     20.72 o 
  -4   3  14      655.67      686.39     44.88 o 
  -3   3  14      439.83      438.85     35.68 o 
  -2   3  14       46.47       38.34      8.99 o 
  -1   3  14      484.42      510.24     23.83 o 
   0   3  14        1.77        8.36      6.51 o 
   1   3  14      750.12      764.33     19.71 o 
   2   3  14      283.32      289.21     29.75 o 
   3   3  14      428.00      458.16     25.23 o 
   4   3  14      289.26      293.00     23.60 o 
  -5   4  14      459.05      436.15     62.81 o 
  -4   4  14      103.76       89.09     17.03 o 
  -3   4  14      229.48      227.86     28.30 o 
  -2   4  14      204.35      182.04     44.00 o 
  -1   4  14      225.99      177.44     52.96 o 
   0   4  14     1236.06     1184.48     31.96 o 
   1   4  14       22.85       18.29      6.89 o 
   2   4  14      229.20      241.92     11.12 o 
   3   4  14       31.41       20.43      7.17 o 
  -4   5  14      156.66      137.85     19.42 o 
  -3   5  14      137.77      126.97     15.90 o 
  -2   5  14      265.00      281.95     15.18 o 
  -1   5  14      453.93      464.06     21.44 o 
   0   5  14      256.79      258.65     23.30 o 
   1   5  14      316.84      294.70     39.29 o 
   2   5  14      339.52      313.35     16.41 o 
   3   5  14       92.55       82.08     25.65 o 
  -4   6  14      174.60      163.89     34.49 o 
  -3   6  14        0.49        3.47      9.21 o 
  -2   6  14       14.43       10.18      9.85 o 
  -1   6  14        6.36        8.25      6.71 o 
   0   6  14       51.95       40.60     10.68 o 
   1   6  14       53.20       48.14     10.50 o 
   2   6  14        8.70       11.07      8.44 o 
  -3   7  14        0.55        9.46      7.44 o 
  -2   7  14      206.03      175.05     49.28 o 
  -1   7  14      185.29      171.77     55.75 o 
   0   7  14       11.90       13.65      7.76 o 
   1   7  14        0.10        8.58      4.63 o 
   2   7  14       18.25       24.99      9.31 o 
  -1   8  14        8.10       12.11      7.86 o 
   0   8  14       17.40       20.09      7.54 o 
  -4   1  15       48.60       37.02     11.87 o 
  -3   1  15      157.74      140.87     17.29 o 
  -2   1  15       41.82       35.41     10.79 o 
  -1   1  15        0.88        6.42      8.94 o 
   2   1  15      307.00      286.65     48.54 o 
  -3   2  15       41.42       22.07     10.01 o 
  -2   2  15      554.83      631.31     38.62 o 
  -1   2  15       51.88       46.55     17.72 o 
   0   2  15       95.33       76.49     27.75 o 
   2   2  15        3.00        2.41      6.40 o 
  -3   3  15      125.85       87.77     19.20 o 
  -2   3  15       54.49       45.04     30.65 o 
  -1   3  15       74.65       65.82     18.91 o 
   2   3  15      119.88       70.45     23.37 o 
  -3   4  15       23.29       25.70     10.92 o 
  -2   4  15        2.16        9.72      6.15 o 
  -1   4  15       11.56        7.14      9.70 o 
   0   4  15      557.20      578.55     46.34 o 
   1   4  15      172.17      159.66     21.12 o 
  -2   5  15       66.00       72.05     25.91 o 
  -1   5  15       32.79       34.44     10.99 o 
   0   5  15        1.52        9.44      8.07 o 
                                                 
